# Supplementary material for: BMP4 and Gremlin 1 regulate hepatic cell senescence during clinical progression of NAFLD/NASH
Source: Nat Metab. 2022 Aug 22;4(8):1007–21. doi: 10.1038/s42255-022-00620-x (PMC9398907; doi:10.1038/s42255-022-00620-x)
Supplement: Supplementary file 3 — Supplementary Tables 1–6 [file 42255_2022_620_MOESM3_ESM.xlsx]

## Sheet: Supplementary Table 1
	Supplementary Table 1: Clinical and biochemical characteristics of lean controls and NAFLD and NASH patients.
		Lean	NAFLD		NASH
		(n=12)	(Obese / T2D)		(Obese / T2D)
			(n=22)	p*	(n=24)	p#	pϕ
	Clinical and biochemical characteristics
	Age (years)b	58.7 ± 13.4	68.1 ± 11.9		62.2 ± 12.4
	Gender M; F	8; 4	11; 11		12; 12
	BMI (kg/m2)a	24.5 ± 0.8	35.2 ± 6.5	<0.0001	33.9 ± 5.1	<0.0001
	WHRa	0.9 ± 0.1	1.1 ± 0.1	<0.0001	1.1 ± 0.1	0.0002
	FPG (mg/dL)b	94.7 ± 6.2	103.4 ± 16.6		102.7 ± 14.1
	FPI (mU/L)a	2.4 ± 1.7	25 .1± 22.5	0.0002	32.2 ± 16.7	<0.0001
	HOMA-IRa	0.6 ± 0.4	7.0 ± 7.7	0.0001	8.4 ± 4.8	<0.0001
	Clamp GIR (µmol/kg/min)b	101.2 ± 11.4	60.6 ± 25.7	<0.0001	40.9 ± 21.7	<0.0001	0.0095
	HbA1c (%)a	5.3 ± 0.2	5.7 ± 0.4	0.003	5.9 ± 0.6	0.0004
	Mean adipocyte diameter (µm) SCa	96.0 ± 9.8	108.1 ± 7.9	<0.0001	110.8 ± 10.8	<0.0001
	Mean adipocyte diameter (µm) VSb	83.5 ± 4.6	100.8 ± 5.9	0.0254	102.7 ± 7.6	0.004
	TG (mmol/l)b	79.9 ± 35.5	180.9 ± 55.0	<0.0001	190.5 ± 69.0	<0.0001
	Total Cholestrol (mg/dL)b	171.4 ± 24.8	197.9 ± 33.0	0.0611	220.7 ± 33.7	0.0002	0.0477
	HDL-c (mg/dL)a	53.6 ± 14.9	47.8 ± 7.0		54.2 ± 10.3		0.038
	LDL-c (mg/dL)b	106.1 ± 35.4	113.9 ± 35.4		130.6 ± 35.2
	FFA (mmol/l)b	0.4 ± 0.2	0.5 ± 0.3		0.7 ± 0.3	0.0018	0.0532
	Serum adipokine levels
	Leptin (ng/ml)a	4.8 ± 4.0	26.5 ± 13.0	<0.0001	25.8 ± 14.6	<0.0001
	Adiponectin (ng/ml)a	9.3 ± 4.3	5.0 ± 2.9	0.0301	3.7 ± 2.1	0.0005
	IL-6 (pmol/l)a	1.1 ± 0.8	3.5 ± 2.6	0.0298	4.3 ± 3.2	0.005
	Concomitant medications. No. (%)
	Metformin	0	6 (27)		9 (37.5%)
	GLP-1RA	0	2 (9%)		4 (17%)
	Insulin	0	1 (4.5%)		5 (21%)
	Aspirin	0	2 (9%)		4 (17%)
	Statin	5 (42%)	9 (41%)		13 (54%)
	* for comparison between lean and NAFLD
	# for comparison between lean and NASH
	ϕ for comparison between NAFLD and NASH
	BMI, body mass index; WHR; waist hip ratio, M/F, male‐to‐female ratio; FPG, fasting plasma glucose; FPI, fasting plasma insulin; HOMA‐IR, homeostasis model of the assessment for insulin resistance; GIR, glucose infusion rate; VS, visceral; SC, subcutaneous; NAFLD, nonalcoholic fatty liver disease; NASH, nonalcoholic steatohepatitis; T2D, type 2 diabetes. Data are mean ± SD. Statistical significan…

## Sheet: Supplementary Table 2
	Supplementary Table 2: Correlational analysis of liver GREM1 expression with other variables in study subjects.
	Variables	r	P	n
	BMI a	0.541	<0.0001	58
	FFA a	0.309	0.018	58
	TG b	0.462	0.0003	58
	FPG (mmol/l) a	0.212	0.110	58
	FPI (pmol/l) a	0.515	<0.0001	58
	Liver IL6/HPRT1 a	0.407	0.0015	58
	Liver IL1β/HPRT1 a	0.158	0.234	58
	Visceral AT GREM1/HPRT1 b	0.385	0.0028	58
	Adipo-IR index b	0.296	0.024	58
	Serum IL-6 a	0.405	0.0049	57
	Serum adiponectin a	-0.312	0.020	55
	Visceral fat area (cm2) b	0.688	<0.0001	58
	Subcutaneous fat area (cm2) a	0.210	0.112	58
	Body fat a	0.457	0.013	58
	Liver fat (%)a	0.654	<0.0001	58
	HOMA-IR a	0.498	<0.0001	58
	Liver COL1A1/HPRT1 a	0.310	0.019	56
	Liver αSMA/HPRT1 a	0.281	0.047	50
	BMI, body mass index; FFA, free fatty acids; TG, triglycerides; FPG, fasting plasma glucose; FPI, fasting plasma insulin; AT, adipose tissue; HOMA‐IR, homeostasis model of the assessment for insulin resistance; HPRT1, Hypoxanthine Phosphoribosyl transferase 1. Associations were determined using aSpearman or bPearson correlation analysis.

## Sheet: Supplementary Table 3
Gene name	L2FC	P-VALUE	P-ADJ	DIRECTION			Supplementary Table 3: Differential gene expression between control and GREM1-treated IHH cells
ID2	-1.00867	6.5575e-66	5.63551e-62	DOWN			Two-tailed p values were calculated by the DESeq2 method. Count values of genes, which fit negative binomial distribution, were used as input. Benjamini-Hochberg method was used to adjust p values.
HAMP	-4.11517	1.13529e-30		DOWN
ID3	-1.77004	5.35058e-27	2.29915e-23	DOWN
CYP24A1	-0.804555	2.59966e-24	7.44717e-21	DOWN
AKR1C2	-1.14091	3.8429e-22	8.25647e-19	DOWN
LYZ	0.56482	1.16106e-18	1.99564e-15	UP
LCN15	-2.2115	8.54139e-16		DOWN
ID1	-1.29188	8.631e-15	1.23625e-11	DOWN
PAQR8	-0.774414	7.1231e-13	8.74513e-10	DOWN
TFPI	0.429806	1.25735e-12	1.35071e-09	UP
DNM2	-0.549762	4.46806e-12	4.2665e-09	DOWN
S100P	-0.587005	1.9234e-11	1.65297e-08	DOWN
SLC29A3	-0.656703	5.4748e-11	4.27731e-08	DOWN
CRYAA	-1.55232	1.29061e-10	9.24292e-08	DOWN
TXNIP	0.532859	1.58039e-10	1.04476e-07	UP
MARCKS	0.354553	1.79637e-09	1.10271e-06	UP
TOX3	0.484902	2.85e-09	1.63286e-06	UP
DGKK	-0.616371	3.34907e-09	1.79887e-06	DOWN
DUSP6	0.447682	4.05142e-09	2.04811e-06	UP
AKR1C1	-0.713497	1.17754e-08	5.62212e-06	DOWN
CDHR2	-0.641178	1.62294e-08	7.3408e-06	DOWN
MATN3	0.575194	1.89152e-08	7.49363e-06	UP
FURIN	-0.821722	1.90298e-08	7.49363e-06	DOWN
LGALS8	0.340167	1.91831e-08	7.49363e-06	UP
NAV2	-0.349917	2.53288e-08	9.46417e-06	DOWN
NT5E	0.588321	8.62202e-08	3.05592e-05	UP
NFE2L2	-0.353071	8.8897e-08	3.05592e-05	DOWN
TJP2	-0.199555	9.63485e-08	3.18469e-05	DOWN
DAG1	-0.251863	1.29808e-07	4.13175e-05	DOWN
RPL7A	-0.204143	1.87953e-07	5.70451e-05	DOWN
XBP1	0.253091	1.92496e-07	5.70451e-05	UP
ANKRD1	-0.452954	2.58988e-07	7.41915e-05	DOWN
MXRA7	0.279528	3.22114e-07	8.92983e-05	UP
PPRC1	-0.352618	5.00702e-07	0.00013447	DOWN
ABAT	0.236023	6.54709e-07	0.000166027	UP
APEH	-0.248386	6.56845e-07	0.000166027	DOWN
SMAD7	-0.943208	7.70397e-07		DOWN
SLC5A6	-0.248072	7.82891e-07	0.000191568	DOWN
NDRG2	-0.400587	8.02474e-07	0.000191568	DOWN
NOL6	-0.371443	9.25755e-07	0.000215025	DOWN
TMBIM1	-0.197114	1.00765e-06	0.000227887	DOWN
AHCY	-0.26198	1.06934e-06	0.000235638	DOWN
UBA52	-0.231846	1.11072e-06	0.000238638	DOWN
RCC1	-0.276392	1.16307e-06	0.000243791	DOWN
STOML2	-0.274597	1.21459e-06	0.000248527	DOWN
ADAMTSL2	-0.990233	1.2899e-06		DOWN
PPIF	-0.334928	1.43743e-06	0.000284961	DOWN
UBL7	-0.409981	1.45896e-06	0.000284961	DOWN
SORBS1	0.435638	1.63645e-06	0.000311186	UP
NKD1	-0.368122	1.66565e-06	0.000311186	DOWN
ADCY9	-0.459451	1.77037e-06	0.000323715	DOWN
CFI	0.32913	1.81038e-06	0.000324133	UP
NAB2	-0.559236	1.86202e-06	0.000326575	DOWN
SMG5	-0.26914	2.13215e-06	0.000366473	DOWN
MGST2	0.353754	2.3608e-06	0.000397818	UP
TNPO2	-0.303547	2.72347e-06	0.000450106	DOWN
SF3B2	-0.191605	2.79812e-06	0.000453718	DOWN
KATNBL1	0.595133	2.96684e-06	0.000472167	UP
G6PD	-0.451485	3.02378e-06	0.000472479	DOWN
FKBP4	-0.242167	3.41356e-06	0.000518202	DOWN
TMEM141	-0.50465	3.4558e-06	0.000518202	DOWN
C1GALT1	0.366828	3.49729e-06	0.000518202	UP
FBL	-0.313187	3.70091e-06	0.000539078	DOWN
GRAP	-0.638289	3.87275e-06		DOWN
CPVL	0.295545	3.88649e-06	0.000556675	UP
MARC1	-0.322597	4.31846e-06	0.000608407	DOWN
HSD17B10	-0.357355	4.73269e-06	0.000656011	DOWN
SERPINA3	0.398536	5.27616e-06	0.000719735	UP
UHMK1	0.280082	5.38641e-06	0.000723294	UP
RPS11	-0.174445	5.69521e-06	0.000752994	DOWN
CEBPA	-0.60003	5.87761e-06	0.000765336	DOWN
MPC1	0.286072	5.9721e-06	0.000766033	UP
PRPF6	-0.231307	6.48377e-06	0.000819435	DOWN
PRMT1	-0.344117	6.64031e-06	0.000827056	DOWN
CPNE1	-0.194915	6.77402e-06	0.000831656	DOWN
ALDH1A1	-0.289156	7.29212e-06	0.000875498	DOWN
TGFBR2	0.235309	7.33487e-06	0.000875498	UP
LAPTM4A	0.173703	7.58829e-06	0.000893339	UP
PACSIN2	-0.246526	7.77254e-06	0.000902665	DOWN
EEF1G	-0.161058	8.21944e-06	0.000941838	DOWN
SERINC1	0.219374	1.32003e-05	0.00149267	UP
POLR1D	0.233885	1.50964e-05	0.00168492	UP
ANXA4	-0.282872	1.85246e-05	0.00204103	DOWN
SORBS2	0.51836	2.07675e-05	0.00225918	UP
RAB5C	-0.227623	2.26541e-05	0.00243362	DOWN
UGDH	-0.250175	2.38592e-05	0.00253143	DOWN
VSNL1	0.327867	2.45793e-05	0.00257132	UP
CDC20	-0.35962	2.50577e-05	0.00257132	DOWN
PRPF8	-0.204573	2.51327e-05	0.00257132	DOWN
TIPRL	0.346098	2.73819e-05	0.00276847	UP
PHGDH	-0.464149	2.80553e-05	0.00280357	DOWN
ACP1	0.242766	2.89791e-05	0.0028626	UP
TSKU	-0.514176	2.96383e-05	0.00286335	DOWN
MCM3	-0.367992	2.96531e-05	0.00286335	DOWN
PSMD3	-0.259189	3.01489e-05	0.00287889	DOWN
GLUL	0.280829	3.10249e-05	0.0028869	UP
AP2M1	-0.184051	3.14159e-05	0.0028869	DOWN
PES1	-0.323708	3.15505e-05	0.0028869	DOWN
PHB	-0.246562	3.15766e-05	0.0028869	DOWN
CASD1	0.445375	3.22436e-05	0.00291686	UP
SMAD9	-0.735769	3.49295e-05		DOWN
CTHRC1	0.464418	3.56049e-05	0.00318738	UP
TNKS2	0.24538	4.28159e-05	0.00379052	UP
FMNL2	0.218037	4.32245e-05	0.00379052	UP
LRP1	-0.620048	4.39972e-05	0.00381931	DOWN
FGFRL1	-0.452902	4.48721e-05	0.0038563	DOWN
CADPS2	0.339823	4.57165e-05	0.00388997	UP
QARS	-0.298075	4.61779e-05	0.00389071	DOWN
TM9SF2	0.190232	4.70243e-05	0.00392356	UP
ACSS3	0.194551	5.07258e-05	0.00419171	UP
CTDSPL	0.216919	5.36569e-05	0.00439169	UP
UBAP2L	-0.180682	5.50598e-05	0.004464	DOWN
SOX4	0.269002	5.80618e-05	0.0046634	UP
RPS14	-0.186337	6.2508e-05	0.00497401	DOWN
TP53INP1	0.470816	6.47675e-05	0.00510653	UP
TBC1D4	0.263248	7.03598e-05	0.00549702	UP
SLC29A1	-0.314993	7.57295e-05	0.00586324	DOWN
C5orf15	0.242703	7.85092e-05	0.00602418	UP
CYP3A7	1.71661	8.04076e-05		UP
PRPF19	-0.206252	8.34877e-05	0.0063495	DOWN
CXXC5	-0.532565	8.87343e-05	0.00668932	DOWN
PCBP4	-0.452199	9.18802e-05	0.00686625	DOWN
SALL1	-0.333806	9.44365e-05	0.00699644	DOWN
SGSM3	-0.644244	0.000100503	0.00730521	DOWN
PHETA1	-0.599781	0.0001009	0.00730521	DOWN
TCOF1	-0.32044	0.000101154	0.00730521	DOWN
TGFBR3	0.383557	0.000105056	0.00752378	UP
SULT1A3	-0.391231	0.000106006	0.00752906	DOWN
TGFBI	-0.485653	0.000107103	0.00754465	DOWN
LARP1	-0.175137	0.000115439	0.00806568	DOWN
PSMD8	-0.226937	0.000123374	0.00855065	DOWN
ADAMTSL4	-0.911492	0.000126813	0.00871865	DOWN
NFKBIA	-0.394157	0.000129104	0.0088057	DOWN
MYO10	0.250525	0.000130796	0.00885087	UP
MAP4	-0.142543	0.00013597	0.0091291	DOWN
SAT1	0.374904	0.000144655	0.00963695	UP
RRP12	-0.349769	0.000147236	0.00973091	DOWN
FAM210B	0.189793	0.00014833	0.00973091	UP
AKR1B10	-0.802804	0.000164498		DOWN
NBPF1	0.550916	0.000166654	0.0108502	UP
FMO5	0.378392	0.000172357	0.0111371	UP
UTRN	0.332211	0.000177442	0.0113801	UP
MTCH1	-0.234299	0.000183387	0.0116743	DOWN
RRP9	-0.379007	0.000189861	0.0119976	DOWN
CHPT1	0.459206	0.0001918	0.0120316	UP
DAB2	0.401506	0.000194497	0.012109	UP
AKAP1	-0.201751	0.000195852	0.012109	DOWN
FCHSD2	0.259774	0.000198272	0.0121711	UP
FUT7	-1.94021	0.000198435		DOWN
SORT1	0.268783	0.000206062	0.0125596	UP
CXADR	0.305317	0.000215415	0.0128728	UP
RNF167	-0.226681	0.000216068	0.0128728	DOWN
SEC11C	0.335784	0.000217168	0.0128728	UP
NCOA3	0.199438	0.000217193	0.0128728	UP
EDA	-0.399417	0.000224914	0.0132129	DOWN
NMT1	-0.14521	0.000226007	0.0132129	DOWN
PCYT1B	0.311863	0.000229752	0.0133412	UP
RNF170	0.432073	0.000233259	0.0133818	UP
AAAS	-0.309129	0.000233567	0.0133818	DOWN
TCEAL8	0.478377	0.000243208	0.0137619	UP
PTGR1	-0.414504	0.000243403	0.0137619	DOWN
LPAR6	0.465038	0.000247736	0.013792	UP
FAM169A	0.457842	0.000248604	0.013792	UP
PPP2R5A	0.292736	0.000248751	0.013792	UP
SENP2	0.404043	0.00025049	0.0137994	UP
HNRNPDL	0.202291	0.000252435	0.013818	UP
ALDH18A1	0.152611	0.000255793	0.0139132	UP
SERPINA7	0.302426	0.000258348	0.0139638	UP
UBA1	-0.197729	0.000260719	0.0140039	DOWN
SERTAD3	-0.472675	0.000264598	0.0141239	DOWN
PDLIM5	0.193867	0.000268603	0.0142492	UP
PLLP	0.23438	0.000271341	0.0143062	UP
RPS6KA1	-0.298605	0.000274886	0.0143386	DOWN
POT1	0.613503	0.000275292	0.0143386	UP
RAB1B	-0.3123	0.000278178	0.0143441	DOWN
RELN	0.272596	0.000278744	0.0143441	UP
TRAP1	-0.251427	0.000280405	0.0143441	DOWN
C14orf93	-0.375634	0.00028848	0.0146698	DOWN
ALG1	-0.247325	0.000299381	0.0151346	DOWN
PKN2	0.249572	0.000301316	0.0151434	UP
SERPINB1	0.288607	0.000304489	0.0151651	UP
PNKD	-0.288415	0.000305278	0.0151651	DOWN
PPP4C	-0.321162	0.000314739	0.0155014	DOWN
EPAS1	-0.305448	0.000315656	0.0155014	DOWN
MYBL2	-0.388338	0.000319657	0.0156087	DOWN
PFKFB3	-0.644695	0.000321675	0.0156185	DOWN
IL4R	-0.350527	0.000330947	0.0159784	DOWN
AGTRAP	-0.490071	0.000334779	0.0160731	DOWN
MFSD9	0.371378	0.000340519	0.0162579	UP
SH3D19	0.265921	0.00035048	0.016641	UP
FILIP1L	0.356421	0.000353198	0.0166779	UP
SEMA3B	-0.64014	0.000359633	0.0167647	DOWN
IL1R1	0.33986	0.000360853	0.0167647	UP
CCAR2	-0.214662	0.000360887	0.0167647	DOWN
SAPCD2	-0.512199	0.000378171	0.0174202	DOWN
ADGRG6	0.257959	0.000379053	0.0174202	UP
MTERF4	-0.457	0.000388735	0.0177701	DOWN
USP13	0.245215	0.000392969	0.0178687	UP
ELAC2	-0.237777	0.000395708	0.0178862	DOWN
ELOVL7	0.709481	0.000396358		UP
TALDO1	-0.246951	0.000397517	0.0178862	DOWN
FGG	0.602151	0.000400739	0.0179372	UP
SLC44A3	0.73006	0.000400889		UP
EIF3B	-0.147512	0.000408309	0.0181814	DOWN
B4GALT3	-0.290021	0.000421614	0.018677	DOWN
WDR1	-0.151548	0.000429903	0.0189466	DOWN
SLC16A6	-0.35158	0.000434144	0.0190359	DOWN
XPO6	-0.171712	0.00044596	0.0194547	DOWN
RBM18	0.329923	0.000453501	0.0196838	UP
PCSK6	-0.270237	0.00045597	0.0196915	DOWN
CHURC1	0.364051	0.000462844	0.0198552	UP
DDX6	0.224506	0.000464381	0.0198552	UP
SPRY4	-0.292795	0.000468829	0.0199461	DOWN
ILF3	-0.173206	0.000471661	0.0199678	DOWN
GNG10	0.381688	0.00048905	0.0206024	UP
TEX264	-0.418692	0.00049816	0.0208838	DOWN
CCL15	0.444996	0.000504051	0.0210282	UP
RLIM	0.281872	0.000508349	0.0211051	UP
SENP3	-0.26835	0.000527907	0.0218117	DOWN
ZNF117	0.331854	0.000536786	0.0220535	UP
POLE	-0.311632	0.000538891	0.0220535	DOWN
PDCD4	0.440163	0.000543954	0.0221552	UP
KCNE3	1.28525	0.000548583		UP
RNF26	-0.313616	0.000553883	0.0223989	DOWN
ARID4A	0.346637	0.000555151	0.0223989	UP
FABP1	1.00871	0.000559074	0.0224102	UP
GATA2	-0.756712	0.000561624	0.0224102	DOWN
SMYD5	-0.210687	0.000563254	0.0224102	DOWN
HINT3	0.218465	0.000570028	0.0225383	UP
MET	0.233596	0.000571718	0.0225383	UP
PPP1R15A	-0.263693	0.000585152	0.0229625	DOWN
PPM1G	-0.212518	0.000591545	0.0231079	DOWN
DCTPP1	-0.279511	0.000596841	0.0232093	DOWN
GEMIN5	-0.196831	0.000604043	0.0233835	DOWN
MTRNR2L11	0.264297	0.000616515	0.0237593	UP
ANKRD52	-0.185154	0.000623759	0.0238998	DOWN
TKT	-0.312963	0.000625722	0.0238998	DOWN
H3F3A	0.174027	0.000633516	0.0240904	UP
MED23	0.255542	0.000638047	0.0241558	UP
QRICH1	-0.214652	0.000641492	0.0241798	DOWN
PPP1R9A	0.410924	0.000660328	0.024627	UP
DNAJC11	-0.202125	0.000662447	0.024627	DOWN
PIK3CB	0.26289	0.000663112	0.024627	UP
UGT2B10	0.538466	0.00066482	0.024627	UP
CDK4	-0.184665	0.000673054	0.024825	DOWN
KRT10	0.598104	0.000676999		UP
ITIH1	1.33087	0.000677479		UP
TROAP	-0.360945	0.000685736	0.0251847	DOWN
TTLL4	-0.229611	0.000698746	0.0255533	DOWN
LIMA1	0.278284	0.000708975	0.0257908	UP
CASTOR2	-0.958113	0.000710936		DOWN
CP	0.383356	0.000711242	0.0257908	UP
PDE4D	0.444825	0.000732686	0.0263719	UP
EXOSC7	-0.416057	0.000736395	0.0263719	DOWN
MMD	0.234409	0.000736475	0.0263719	UP
PLXNA2	-0.333173	0.00074503	0.026511	DOWN
ATP9A	0.31947	0.000746528	0.026511	UP
CPLX2	-0.787252	0.000770175	0.0271683	DOWN
CEACAM1	0.284207	0.000771373	0.0271683	UP
CCDC82	0.285087	0.000774521	0.0271683	UP
DNMT3B	-0.404187	0.000779644	0.0272368	DOWN
PSMB6	-0.199166	0.000803329	0.0279507	DOWN
PASK	-0.489114	0.000819359	0.0283934	DOWN
ETNK2	-0.536547	0.00082801	0.0285102	DOWN
LAMC1	-0.157917	0.000829364	0.0285102	DOWN
ERLEC1	0.148685	0.000837729	0.028683	UP
AKNA	-0.406758	0.000848625	0.0288632	DOWN
SNRNP200	-0.178383	0.000849772	0.0288632	DOWN
CDS1	0.392524	0.000853067	0.0288632	UP
KIF5B	0.202753	0.000890451	0.03001	UP
SCARB1	-0.292523	0.000906094	0.0304179	DOWN
ERRFI1	-0.260341	0.00091257	0.0305161	DOWN
RPS3	-0.205991	0.000923541	0.0307632	DOWN
CCND1	-0.201057	0.000935287	0.0310342	DOWN
HIRIP3	-0.341546	0.000946703	0.0312922	DOWN
RPL32	-0.153068	0.000957666	0.0315333	DOWN
SLC1A5	-0.244262	0.000962075	0.0315575	DOWN
TCP11L2	0.521094	0.000967623		UP
HSD11B2	-0.717057	0.000969899		DOWN
MFN2	-0.202181	0.00097112	0.0317331	DOWN
SERF1B	4.50078	0.000976474		UP
MAOA	0.493484	0.000979198	0.0318759	UP
PIP4K2C	0.196641	0.000987864	0.0320366	UP
SLC24A1	0.43719	0.000994451	0.0320386	UP
TXNRD1	-0.260994	0.000995381	0.0320386	DOWN
USP5	-0.201628	0.00101482	0.0325424	DOWN
MMS19	-0.248752	0.0010437	0.0333441	DOWN
LRRC20	-0.211323	0.00105855	0.0336931	DOWN
PITRM1	-0.163077	0.00106677	0.0338297	DOWN
KLF3	0.203379	0.00107782	0.0340544	UP
SNU13	-0.203462	0.00109851	0.034581	DOWN
U2AF2	-0.257486	0.00111347	0.034924	DOWN
AURKB	-0.308	0.00113191	0.0353731	DOWN
DHX38	-0.191852	0.00114242	0.0355238	DOWN
TRAPPC6B	0.27702	0.001145	0.0355238	UP
FTL	-0.364712	0.00115643	0.035688	DOWN
HEATR5A	0.260678	0.00116161	0.035688	UP
CARF	0.678541	0.00116279		UP
ITFG1	0.232501	0.00116349	0.035688	UP
VAT1	-0.176264	0.0011669	0.035688	DOWN
FZD4	-0.287006	0.00117211	0.0357202	DOWN
FNIP2	0.392337	0.00119193	0.0361959	UP
DSP	0.20882	0.00121715	0.0368316	UP
ENC1	0.284501	0.00122935	0.0370703	UP
SMIM14	0.321523	0.00123685	0.0371254	UP
ZHX2	-0.252663	0.00123982	0.0371254	DOWN
SMARCAL1	-0.25392	0.00125092	0.0371366	DOWN
CNOT6	0.206185	0.00125457	0.0371366	UP
TSR2	-0.26638	0.00125568	0.0371366	DOWN
TRMT1L	0.279802	0.00125748	0.0371366	UP
TMEM160	-1.10233	0.00126775		DOWN
CAD	-0.313753	0.00128342	0.0377729	DOWN
PRMT5	-0.247588	0.00130789	0.0383617	DOWN
MOGS	-0.369252	0.00131723	0.0385044	DOWN
IPO9	-0.186389	0.00134339	0.039136	DOWN
ESYT1	-0.156829	0.00135612	0.0393734	DOWN
ZFYVE9	0.286851	0.00137418	0.0396383	UP
AAMP	-0.24638	0.00137447	0.0396383	DOWN
GCN1	-0.184598	0.00139072	0.0399727	DOWN
NFKBIZ	0.54288	0.00140624		UP
NOP9	-0.162548	0.00142173	0.0404158	DOWN
MTA2	-0.139601	0.00142385	0.0404158	DOWN
SEMA6B	-0.482599	0.00142488	0.0404158	DOWN
PI4KB	-0.258448	0.00143383	0.0404158	DOWN
ZMAT5	-0.44613	0.0014339	0.0404158	DOWN
WWP1	0.212119	0.00143793	0.0404158	UP
COG4	-0.243781	0.00143906	0.0404158	DOWN
NUP214	-0.205321	0.00144704	0.0405076	DOWN
PERP	0.173681	0.00146274	0.0407022	UP
LYRM2	0.379235	0.00146346	0.0407022	UP
POLDIP3	-0.234739	0.00146868	0.0407156	DOWN
THOC6	-0.444774	0.00147768	0.0407907	DOWN
CSRNP1	-0.387676	0.00148088	0.0407907	DOWN
E2F4	-0.297823	0.00152076	0.0416889	DOWN
PTPA	-0.221149	0.00152319	0.0416889	DOWN
TTC21B	0.336691	0.00154191	0.0420673	UP
DSG2	0.22022	0.00154747	0.0420854	UP
PFKP	-0.500118	0.00155437	0.0421395	DOWN
DLG5	-0.292449	0.00156175	0.0422066	DOWN
ARL1	0.312099	0.00156983	0.0422919	UP
NPLOC4	-0.191268	0.00158453	0.0425546	DOWN
SRRT	-0.233623	0.00159895	0.0428082	DOWN
CBLB	0.672153	0.00160118		UP
NDUFV2	0.236424	0.00165114	0.0440679	UP
NUDT4	0.198711	0.00165721	0.044093	UP
POMGNT1	-0.246205	0.00169	0.0448266	DOWN
SMNDC1	0.249193	0.00169759	0.0448895	UP
SCNN1A	-0.56813	0.00173	0.0455679	DOWN
TPT1	0.162424	0.00173535	0.0455679	UP
MMGT1	0.247136	0.00174364	0.0455679	UP
ABCA2	-0.653584	0.00174445	0.0455679	DOWN
CHN2	0.260269	0.00176333	0.0459213	UP
UBC	-0.183264	0.00180723	0.0467825	DOWN
ESPL1	-0.360708	0.00181447	0.0467825	DOWN
ACTR1A	-0.158276	0.00181765	0.0467825	DOWN
BCR	-0.330059	0.0018234	0.0467825	DOWN
MRPS14	0.341766	0.00182756	0.0467825	UP
MTRNR2L12	0.213349	0.00183019	0.0467825	UP
ENAH	-0.519819	0.0018345	0.0467825	DOWN
DLX2	-0.658069	0.00185675		DOWN
CEP250	-0.18655	0.00188711	0.0479817	DOWN
GAS2	0.34271	0.00192597	0.0488253	UP
CARHSP1	-0.261843	0.00193467	0.0489016	DOWN
CALCOCO2	0.176275	0.00196072	0.0494147	UP
SDC4	0.148942	0.00201722	0.0506319	UP
TMEM56	0.383879	0.0020208	0.0506319	UP
ABCB6	-0.328709	0.00202696	0.0506387	DOWN
BCAP31	-0.179803	0.00203784	0.0507628	DOWN
SMOX	-0.380005	0.00204539	0.0508036	DOWN
SMPD4	-0.253206	0.00207513	0.0513938	DOWN
TMEM222	-0.490628	0.00208335	0.0514492	DOWN
B3GNT9	-0.528165	0.00208902		DOWN
PCCA	0.27164	0.00216053	0.0531085	UP
FAM8A1	0.18305	0.00216505	0.0531085	UP
CIAO1	-0.2319	0.00217281	0.0531085	DOWN
WASL	0.1918	0.00217958	0.0531085	UP
PIGS	-0.676899	0.00218144	0.0531085	DOWN
MAL2	0.258854	0.00218992	0.0531643	UP
CFAP44	1.30127	0.00219343		UP
SERINC3	0.150768	0.00220457	0.0533691	UP
BBX	0.308869	0.00221311	0.0534256	UP
SYPL1	0.242259	0.00222999	0.0534324	UP
BPHL	0.345316	0.0022317	0.0534324	UP
PLPP5	0.321667	0.00223205	0.0534324	UP
EPS8L3	-0.230359	0.0022732	0.0540146	DOWN
PRKAA2	0.244255	0.00227604	0.0540146	UP
AKAP7	0.428194	0.00227862	0.0540146	UP
CCDC51	-0.285006	0.00228151	0.0540146	DOWN
TOB1	0.231325	0.00229118	0.0540944	UP
PSMF1	-0.153726	0.00229789	0.0541043	DOWN
SPSB2	-0.579135	0.00230172		DOWN
NAT10	-0.1829	0.00231986	0.0544723	DOWN
CUL5	0.286114	0.00232744	0.0545014	UP
CABLES1	-0.213987	0.00234649	0.0547982	DOWN
SRRM2	-0.197618	0.00237681	0.0553559	DOWN
NSD2	-0.155446	0.00240775	0.055925	DOWN
ELL2	0.229094	0.00241529	0.0559489	UP
EIF4G1	-0.182174	0.00243817	0.056327	DOWN
ZNF746	-0.384452	0.00246209	0.0566995	DOWN
SF3B5	-0.238252	0.00247059	0.0566995	DOWN
FLAD1	-0.337031	0.00248817	0.0566995	DOWN
MAFG	-0.231167	0.00248898	0.0566995	DOWN
CENPM	-0.570851	0.00249168		DOWN
EHBP1	0.185918	0.00249889	0.0566995	UP
SMARCA1	0.171897	0.00249986	0.0566995	UP
C6orf106	-0.136539	0.00250048	0.0566995	DOWN
ERAL1	-0.232986	0.00252263	0.0569544	DOWN
ALDOA	-0.286092	0.00253167	0.0569544	DOWN
ANXA6	-0.186187	0.00253768	0.0569544	DOWN
SERAC1	0.576348	0.00253823	0.0569544	UP
BCLAF1	0.403865	0.00255238	0.0570348	UP
GMDS	0.27893	0.00256125	0.0570348	UP
RALGPS2	0.278481	0.00256172	0.0570348	UP
GYS1	-0.285645	0.00256929	0.0570556	DOWN
RPSA	-0.171186	0.00259192	0.0573381	DOWN
TMED7	0.235627	0.00261393	0.0573381	UP
MRPL2	-0.437873	0.00261898	0.0573381	DOWN
MAPKAPK3	-0.202849	0.00262636	0.0573381	DOWN
LEO1	0.205011	0.00263062	0.0573381	UP
CD46	0.218815	0.00263099	0.0573381	UP
ANAPC5	-0.175101	0.00263372	0.0573381	DOWN
EWSR1	-0.223794	0.00263539	0.0573381	DOWN
CLDN4	-0.406338	0.00271284	0.0588742	DOWN
CEBPZOS	0.239158	0.00272007	0.0588824	UP
ATP5F1E	0.190916	0.00274638	0.0593026	UP
PDRG1	-0.363406	0.00275542	0.0593485	DOWN
PLXND1	-0.433939	0.00279179	0.0599817	DOWN
TNFRSF1A	-0.314602	0.00280437	0.0601016	DOWN
TTC31	-0.68792	0.00282649	0.0603326	DOWN
SRF	-0.250263	0.00282919	0.0603326	DOWN
ALDH2	-0.243876	0.00286669	0.060981	DOWN
SH3YL1	0.767704	0.00291408	0.061705	UP
KANK2	-0.302748	0.00291509	0.061705	DOWN
CCL16	0.487933	0.00292967	0.0618614	UP
CUL4B	0.258079	0.00294676	0.0620698	UP
RASA1	0.2552	0.00295954	0.0621865	UP
DNAAF5	-0.365826	0.00298202	0.0625061	DOWN
SKAP2	0.193444	0.00299775	0.0625727	UP
SPHK1	-0.417336	0.00299976	0.0625727	DOWN
PEG10	0.272863	0.00304667	0.0633225	UP
RPS3A	0.137982	0.00305044	0.0633225	UP
PTGR2	0.558426	0.00305904		UP
AP1G2	-0.215012	0.00308368	0.0638583	DOWN
SHMT2	-0.305057	0.00310929	0.064114	DOWN
ALYREF	-0.260723	0.00311096	0.064114	DOWN
CCR6	0.268971	0.00312603	0.0641862	UP
PHF10	0.153987	0.00312939	0.0641862	UP
UBB	-0.123756	0.00313835	0.0642166	DOWN
FER	0.293852	0.00315116	0.0643255	UP
FANCA	-0.228357	0.00316074	0.0643683	DOWN
EMC2	0.2808	0.00317827	0.0645722	UP
TUBG1	-0.297314	0.00318934	0.0646444	DOWN
ZNF76	-0.458132	0.00319699	0.064647	DOWN
AC008397.2	4.70924	0.00322074		UP
ELMOD2	0.254637	0.00322403	0.0650406	UP
PIK3AP1	1.1992	0.00322684		UP
ZCCHC2	-0.284296	0.0032746	0.065906	DOWN
RIC8A	-0.225979	0.00328754	0.0660119	DOWN
SH3BGRL2	0.248575	0.00329553	0.0660181	UP
PPAN-P2RY11	-3.15413	0.00331049		DOWN
EFTUD2	-0.120566	0.0033255	0.0664635	DOWN
MAF	1.5627	0.00333317		UP
ABCC10	-0.297886	0.00334403	0.0666789	DOWN
REXO4	-0.326036	0.00338302	0.0671338	DOWN
CYP2S1	-0.326666	0.00338639	0.0671338	DOWN
AGBL5	-0.238387	0.00339028	0.0671338	DOWN
GTF3C5	-0.254918	0.0034013	0.0671972	DOWN
FRAT1	-0.715245	0.00340494		DOWN
TPD52L2	-0.101548	0.0034724	0.0684445	DOWN
NFE2	0.86782	0.00348411		UP
MAST2	-0.213165	0.00349629	0.0687577	DOWN
RTN4RL2	-0.838913	0.00351495		DOWN
CYP1A1	-0.628375	0.00352333		DOWN
ADAM15	-0.390782	0.00353661	0.0693918	DOWN
GSTA4	0.372461	0.00354488	0.0693956	UP
KCTD15	-0.375103	0.00359054	0.0701299	DOWN
EHD4	-0.239613	0.00360317	0.0702169	DOWN
RHOG	-0.393218	0.00361496	0.0702448	DOWN
FRAT2	-0.409256	0.00362095	0.0702448	DOWN
CD68	-0.360312	0.00363499	0.0703121	DOWN
SEMA3G	-0.358584	0.00364694	0.0703121	DOWN
KXD1	-0.273728	0.00365067	0.0703121	DOWN
AKAP8L	-0.378814	0.00365798	0.0703121	DOWN
FLVCR2	-0.375059	0.00367868	0.0703121	DOWN
PIM1	-0.286136	0.00367981	0.0703121	DOWN
ITPR1	-0.422518	0.00368169	0.0703121	DOWN
SNX12	-0.2184	0.00371016	0.0705015	DOWN
AHSA1	-0.157392	0.00371618	0.0705015	DOWN
AARS	-0.144709	0.00371622	0.0705015	DOWN
MAP4K3	0.199101	0.00378474	0.0716433	UP
BLOC1S6	0.219926	0.00380208	0.0716737	UP
AP1B1	-0.309678	0.00380302	0.0716737	DOWN
MAP3K7	0.163672	0.0038137	0.0717176	UP
PPP2R5E	0.205387	0.00383756	0.0720087	UP
SRSF10	0.188983	0.00388683	0.0726276	UP
CHMP3	0.15137	0.00388745	0.0726276	UP
CYC1	-0.275752	0.00390523	0.0728016	DOWN
ZNF160	0.436666	0.00392355	0.0729848	UP
MTRNR2L1	0.198975	0.00393362	0.073014	UP
SNIP1	0.533432	0.00395237		UP
ERGIC3	-0.142444	0.00398577	0.0738227	DOWN
CCDC137	-0.446108	0.00399679	0.0738676	DOWN
HSD17B11	0.190275	0.00401222	0.0738913	UP
ENPP1	0.327911	0.00401527	0.0738913	UP
PSMB5	-0.160292	0.0040532	0.0741955	DOWN
ARPIN	0.284804	0.00405735	0.0741955	UP
GPD1	-0.423252	0.0040605	0.0741955	DOWN
MIGA1	0.389145	0.00406634	0.0741955	UP
TNFRSF11A	-0.461896	0.00414741		DOWN
TUBB4B	-0.281519	0.00416634	0.0757074	DOWN
TIMP3	0.173237	0.00417499	0.0757074	UP
KDELR3	0.262749	0.00417562	0.0757074	UP
MEGF9	0.397631	0.00421291	0.0762226	UP
RANGAP1	-0.29213	0.00424629	0.0766652	DOWN
CACUL1	0.212883	0.00428592	0.0772184	UP
C6orf132	-0.420809	0.0043109	0.0773997	DOWN
SFXN5	-0.356101	0.00431399	0.0773997	DOWN
ALCAM	0.346846	0.0043998	0.0787748	UP
ABCB1	0.205813	0.00441796	0.0789355	UP
FIZ1	-0.377611	0.00444344	0.079226	DOWN
TCAF1	-0.187425	0.00447951	0.0797037	DOWN
SYNE3	-0.317982	0.00449025	0.0797298	DOWN
ENG	-0.73693	0.00458718		DOWN
KIF18B	-0.30958	0.00459267	0.0813803	DOWN
TEDC2	-0.520647	0.00463482		DOWN
C6orf62	0.169945	0.00468004	0.0827577	UP
MTX3	0.267789	0.0047075	0.0828695	UP
SMARCD2	-0.153053	0.00471789	0.0828695	DOWN
STIP1	-0.12939	0.00472922	0.0828695	DOWN
CEP85	-0.285584	0.004731	0.0828695	DOWN
CLDN1	0.236861	0.00473457	0.0828695	UP
ARHGEF5	1.12425	0.00474547		UP
NIPSNAP2	0.223611	0.00474926	0.0829576	UP
CCDC74B	-4.235	0.00475012		DOWN
TPRA1	-0.421518	0.00476449	0.0830549	DOWN
NOC2L	-0.358748	0.00477557	0.0830795	DOWN
TM2D2	0.262523	0.00478527	0.08308	UP
ZCCHC7	0.496396	0.00481801	0.0834798	UP
MKLN1	0.278087	0.0048629	0.0838918	UP
LDLR	-0.208897	0.00486589	0.0838918	DOWN
EPB41L2	0.179892	0.00487107	0.0838918	UP
LOXL2	-0.546131	0.00487696		DOWN
TTR	0.66192	0.00490894	0.0843748	UP
PHLDA3	-0.387978	0.0049286	0.0845438	DOWN
ZNF114	-0.91179	0.00494822	0.0847112	DOWN
VPS37C	-0.386963	0.00499133	0.0852794	DOWN
C19orf48	-0.350707	0.00501793	0.0855141	DOWN
CLN5	0.304455	0.00502498	0.0855141	UP
FANCL	0.305211	0.00506512	0.0860269	UP
SRM	-0.356179	0.00508611	0.0862131	DOWN
EXTL2	0.24727	0.00512606	0.0867193	UP
SNRNP25	-0.314496	0.00515257	0.0869964	DOWN
CDCA4	-0.35432	0.00516967	0.087114	DOWN
C16orf72	0.187547	0.00520806	0.0872535	UP
UBA6	0.191185	0.00520811	0.0872535	UP
SNRPB	-0.245453	0.00520841	0.0872535	DOWN
ABCD3	0.175968	0.00523828	0.0875623	UP
DXO	-1.57102	0.0052496		DOWN
MAZ	-0.298321	0.00525451	0.0875623	DOWN
NCKIPSD	-0.275089	0.00525741	0.0875623	DOWN
NUP188	-0.194306	0.00529017	0.0879376	DOWN
F11	0.444294	0.00530816	0.0880663	UP
NPM3	-0.213396	0.00536111	0.088737	DOWN
MBTPS2	0.222595	0.00536924	0.088737	UP
SCYL3	0.483604	0.00537244		UP
PICALM	0.161868	0.0053814	0.0887672	UP
NME4	-0.293246	0.00541491	0.0889976	DOWN
MRM3	-0.356163	0.00541608	0.0889976	DOWN
HMGA2	0.15267	0.00543598	0.0891543	UP
ZNF23	0.815684	0.00544861		UP
LITAF	-0.12095	0.00545886	0.0893589	DOWN
TAOK1	0.282507	0.00550201	0.0897393	UP
EMC1	-0.148239	0.00550298	0.0897393	DOWN
NT5C2	0.173059	0.00553104	0.089991	UP
NPIPB12	-0.370982	0.00554729	0.089991	DOWN
HIRA	-0.27163	0.00554983	0.089991	DOWN
KIF7	-0.515455	0.00558563		DOWN
FREM1	0.436776	0.00561359	0.0908534	UP
GDE1	0.180208	0.00563274	0.090992	UP
SPSB1	-0.38195	0.0056686	0.0912335	DOWN
SASH1	0.255847	0.00568036	0.0912335	UP
RALGAPA1	0.329617	0.00568731	0.0912335	UP
SEC61A1	-0.0870954	0.00569015	0.0912335	DOWN
ARFGEF1	0.219107	0.00581642	0.0930844	UP
SC5D	0.354138	0.005836	0.0932241	UP
SEC22B	0.194551	0.00585458	0.0932927	UP
LIG4	0.435138	0.00586258	0.0932927	UP
MYO1D	0.216882	0.00587286	0.0932927	UP
SYNE4	-0.574542	0.00587577		DOWN
CDK16	-0.206807	0.00591246	0.0937484	DOWN
ANGPTL6	-3.15937	0.00593161		DOWN
CDC34	-0.272273	0.00593585	0.093946	DOWN
SCAF11	0.160135	0.00598246	0.0941104	UP
ENO2	-0.274336	0.00598449	0.0941104	DOWN
RPUSD3	-0.260218	0.00599455	0.0941104	DOWN
ASS1	-0.316292	0.00599876	0.0941104	DOWN
TAF1D	0.792604	0.00600099	0.0941104	UP
ARSG	0.288326	0.006054	0.0944061	UP
SERPINA12	0.87751	0.00605824		UP
PSMC3	-0.18364	0.0060589	0.0944061	DOWN
HDLBP	-0.0885778	0.00606193	0.0944061	DOWN
SLC7A5	-0.317298	0.00607251	0.0944061	DOWN
TMEM167A	0.187368	0.0060773	0.0944061	UP
UAP1L1	-0.282282	0.0061041	0.0944061	DOWN
ADAR	-0.114041	0.00611552	0.0944061	DOWN
ZDHHC4	0.215839	0.00611668	0.0944061	UP
COPA	0.248252	0.00612965	0.0944061	UP
STK25	-0.288244	0.0061297	0.0944061	DOWN
CD2BP2	-0.186596	0.00619048	0.0951717	DOWN
LAS1L	-0.247453	0.00622834	0.0955355	DOWN
MCM3AP	-0.230333	0.00623638	0.0955355	DOWN
TMED2	0.161323	0.00626799	0.0956351	UP
CHST3	-0.335433	0.00627584	0.0956351	DOWN
AIFM2	-0.251118	0.00628155	0.0956351	DOWN
DENND4A	0.243516	0.00628739	0.0956351	UP
KCTD18	0.506387	0.00631776		UP
ZNF530	-1.68346	0.00633614		DOWN
GALE	-0.327216	0.00635669	0.0965184	DOWN
DRAM1	0.317205	0.00637958	0.0966951	UP
MARF1	0.325617	0.00639572	0.096769	UP
EIF2AK3	0.24456	0.00641103	0.0968302	UP
SSRP1	-0.196096	0.00644222	0.0971306	DOWN
LGR4	0.206537	0.0064873	0.097639	UP
NUP93	-0.17287	0.00652409	0.098021	DOWN
B4GALT2	-0.318402	0.00659205	0.0987293	DOWN
SH3BP5L	-0.384365	0.00659421	0.0987293	DOWN
TBC1D8B	0.271897	0.00660604	0.0987344	UP
PRKAR1A	0.338469	0.00664486	0.0991308	UP
EIF3D	-0.137038	0.00665563	0.0991308	DOWN
CAPZB	-0.13946	0.00668176	0.0992934	DOWN
POLDIP2	-0.13627	0.00668965	0.0992934	DOWN
POM121	-0.194074	0.00672509	0.0993049	DOWN
SQSTM1	-0.183527	0.00674295	0.0993049	DOWN
BAZ2B	0.351961	0.00675261	0.0993049	UP
ASGR2	-0.188162	0.00675334	0.0993049	DOWN
RAB5A	0.226217	0.00675633	0.0993049	UP
PRRG1	0.341472	0.00675976	0.0993049	UP
RC3H2	0.263885	0.00679835	0.0997014	UP
SNX4	0.243293	0.00683198	0.100024	UP
ACOT11	-0.687432	0.00688356		DOWN
STRN	0.209999	0.00688531	0.100633	UP
CNR2	2.33357	0.00691902		UP
CSNK1G3	0.205489	0.00691941	0.10096	UP
ARRDC4	0.536102	0.00698331		UP
PLXNC1	0.351797	0.00698698	0.101773	UP
AAR2	-0.202526	0.00702096	0.102095	DOWN
CCNYL1	0.19043	0.00704429	0.102261	UP
SAE1	-0.170522	0.00710589	0.102981	DOWN
AKTIP	0.271015	0.00713579	0.103241	UP
RNF123	-0.325655	0.00714951	0.103265	DOWN
IRF9	0.591192	0.00717308		UP
UBQLN4	-0.163522	0.00721427	0.103891	DOWN
BAHD1	-0.354144	0.00722298	0.103891	DOWN
MAPRE2	0.193729	0.00722911	0.103891	UP
CHID1	-0.30547	0.0072662	0.10425	DOWN
WASHC1	-0.504837	0.00727103		DOWN
AK3	0.184989	0.00731723	0.104768	UP
ZNF148	0.237767	0.00734095	0.104768	UP
DIAPH1	-0.116501	0.00734204	0.104768	DOWN
RAPGEF2	0.182356	0.0073551	0.104768	UP
USF3	0.261533	0.00737473	0.104768	UP
STK17B	-0.381699	0.00738201		DOWN
TRAF4	-0.266438	0.00739832	0.104768	DOWN
CDON	-0.361857	0.00740526	0.104768	DOWN
CYLD	0.372346	0.00740537	0.104768	UP
TNFSF12-TNFSF13	-5.61668	0.00740939		DOWN
ITPRIPL2	0.253215	0.00741205	0.104768	UP
FAM155B	-0.388239	0.00751967		DOWN
TTC7A	-0.304076	0.00759739	0.107212	DOWN
XRCC3	-0.411771	0.00764279	0.107676	DOWN
CDC42SE1	0.366288	0.00767463	0.107808	UP
DIPK2A	0.384298	0.00768212	0.107808	UP
ADIPOR1	-0.131668	0.00768982	0.107808	DOWN
UBTF	-0.134596	0.00772918	0.107971	DOWN
ISM2	-0.371335	0.00773754	0.107971	DOWN
PABPC4	-0.172357	0.00773912	0.107971	DOWN
KCNAB2	-0.245168	0.0077909	0.108517	DOWN
UBE2B	0.18034	0.00781464	0.108671	UP
SLC38A4	1.69834	0.00784311		UP
APPBP2	0.224057	0.00787951	0.109397	UP
HS1BP3	-0.20696	0.00791089	0.109655	DOWN
NINJ1	-0.389316	0.00794907	0.109829	DOWN
MRTO4	-0.185192	0.00795655	0.109829	DOWN
CDK19	0.303684	0.00796178	0.109829	UP
WDR5	-0.178253	0.00799243	0.109983	DOWN
MAPK1IP1L	0.143621	0.00800648	0.109983	UP
DDB1	-0.113922	0.00801134	0.109983	DOWN
USF2	-0.335234	0.00805124	0.110294	DOWN
CD24	0.391467	0.00805963	0.110294	UP
ABCF2	-0.152031	0.00811963	0.110938	DOWN
SHB	-0.216644	0.00813344	0.11095	DOWN
PPP1R3C	0.451334	0.0081778	0.111379	UP
GTF2IRD2	3.40464	0.00818054		UP
ZNF33B	0.233309	0.00820909	0.111391	UP
PHB2	-0.133066	0.00820946	0.111391	DOWN
MAP1LC3B	0.202098	0.00821759	0.111391	UP
DNAH17	-0.483051	0.00829206		DOWN
YIPF4	0.216483	0.00830939	0.112458	UP
DGAT2	-0.207496	0.00835368	0.11288	DOWN
C4orf3	0.230246	0.00840018	0.11333	UP
SPAG9	0.148977	0.0084368	0.113493	UP
PSMB4	-0.167721	0.00844617	0.113493	DOWN
TBC1D9	0.246929	0.00845186	0.113493	UP
POM121C	-0.252012	0.00852022	0.114171	DOWN
POLR3H	-0.303898	0.00853486	0.114171	DOWN
F11R	0.180161	0.00854226	0.114171	UP
ITPKC	-0.369544	0.00857663	0.114453	DOWN
POLD2	-0.23318	0.00860989	0.114583	DOWN
TACC1	0.241559	0.00861308	0.114583	UP
CLIC3	-1.3662	0.00863008		DOWN
PPP6C	0.165424	0.00863872	0.114747	UP
NAPA	-0.216004	0.00867998	0.115117	DOWN
EXOSC2	-0.264869	0.0087412	0.115701	DOWN
C16orf45	1.53511	0.00874585		UP
AES	-0.28253	0.00875538	0.115701	DOWN
PPP1R14B	-0.244108	0.00876443	0.115701	DOWN
CDK6	0.233504	0.0088036	0.11604	UP
WDR62	-0.436645	0.00885648	0.11645	DOWN
GANAB	-0.112486	0.00886183	0.11645	DOWN
RARS2	0.248063	0.00891916	0.117025	UP
PPP1R21	0.637036	0.00894803	0.117225	UP
COMP	-1.40777	0.0089597		DOWN
C4BPB	0.249344	0.0089677	0.117304	UP
DNAJC27	0.451696	0.0089946		UP
HDAC1	0.155489	0.00900335	0.117582	UP
GMPPB	-0.265334	0.00901632	0.117582	DOWN
HYAL2	-0.324999	0.00906395	0.118024	DOWN
DDN	-0.74086	0.0090784		DOWN
BCS1L	-0.235837	0.00908323	0.118096	DOWN
PLCG1	-0.147117	0.00912341	0.118265	DOWN
RAP1GAP2	-0.279113	0.00912889	0.118265	DOWN
HGSNAT	0.251083	0.0091375	0.118265	UP
LRIF1	0.214815	0.00919819	0.118663	UP
BOP1	-0.421335	0.00920794	0.118663	DOWN
CALM2	0.125165	0.00922746	0.118663	UP
WIPI1	0.264631	0.00922914	0.118663	UP
AXL	-0.331565	0.00923734	0.118663	DOWN
APOL1	-0.484273	0.00926701	0.118798	DOWN
DPY19L3	0.264264	0.00928275	0.118798	UP
BTG1	0.382389	0.00928928	0.118798	UP
PLAG1	0.418459	0.00930914	0.118826	UP
RAPGEF5	0.256981	0.00932987	0.118826	UP
CPN2	-0.296317	0.00934073	0.118826	DOWN
CCDC62	3.28221	0.00934398		UP
FNTB	-0.272496	0.0093468	0.118826	DOWN
FAM234B	0.46321	0.00934681		UP
PELO	-0.29516	0.00936894	0.118932	DOWN
PPP1CA	-0.18414	0.00940482	0.119211	DOWN
HOMER2	0.365584	0.00943041	0.119359	UP
UROD	-0.212414	0.00945803	0.119533	DOWN
TAOK2	-0.253703	0.00949711	0.11985	DOWN
ATP5MC2	-0.191084	0.00952303	0.119879	DOWN
GPI	-0.180674	0.00953196	0.119879	DOWN
NME6	-0.271935	0.00955117	0.119879	DOWN
PIP5K1B	0.32173	0.00955519	0.119879	UP
WDR4	-0.476877	0.00956569		DOWN
CCNI	0.142186	0.00959446	0.120069	UP
PEF1	-0.201886	0.00961998	0.120069	DOWN
CDH1	0.401785	0.00962615	0.120069	UP
OGA	0.179727	0.00963188	0.120069	UP
ATP11B	0.352168	0.00964989	0.120069	UP
SLC2A10	0.270462	0.00965861	0.120069	UP
COASY	-0.219202	0.00966813	0.120069	DOWN
DYNLT3	0.331471	0.00975576	0.120983	UP
EIF6	-0.233018	0.00979971	0.121353	DOWN
DOK6	0.277466	0.00983243	0.121583	UP
TENT2	0.198159	0.00985402	0.121674	UP
TFDP1	-0.186188	0.00990072	0.122009	DOWN
OSTC	0.18052	0.0099095	0.122009	UP
BTF3L4	0.210906	0.0099674	0.122546	UP
HDAC8	0.500362	0.0100081	0.122871	UP
HNRNPUL1	-0.10863	0.0100224	0.122871	DOWN
ARID3A	-0.246118	0.0101102	0.123771	DOWN
IRF2BP2	0.164066	0.0101755	0.124216	UP
NUBPL	0.202086	0.0101774	0.124216	UP
ARFGAP3	0.210998	0.0101899	0.124216	UP
ITPRIPL1	-0.306919	0.0102221	0.124432	DOWN
DSC2	0.241073	0.0102837	0.125004	UP
TCF23	1.55604	0.0103149		UP
CNOT3	-0.327496	0.0103467	0.125593	DOWN
RB1	0.157703	0.0103963	0.125943	UP
CMIP	-0.181629	0.0104089	0.125943	DOWN
GLT8D1	0.299733	0.0104195	0.125943	UP
RAC3	-0.786388	0.0104534		DOWN
TEAD2	-0.233516	0.0104624	0.126021	DOWN
SMAD5	0.175346	0.0104657	0.126021	UP
ALG3	-0.287507	0.0104699	0.126021	DOWN
ANTXR2	0.549516	0.0105478	0.126619	UP
FAM241A	0.258629	0.0105563	0.126619	UP
TM4SF1	0.2572	0.0105639	0.126619	UP
MCM5	-0.313046	0.0105915	0.126774	DOWN
ZNF791	0.264367	0.0106628	0.127156	UP
EIF2A	0.150612	0.0106677	0.127156	UP
NEK3	0.459913	0.0106679	0.127156	UP
CAPNS1	-0.1297	0.0106919	0.127266	DOWN
PFAS	-0.25234	0.0107068	0.127267	DOWN
DHRSX	-0.285824	0.0107875	0.12782	DOWN
PPM1A	0.188665	0.0107879	0.12782	UP
ANGPTL1	0.570694	0.0108091	0.12782	UP
BROX	0.207516	0.0108465	0.12782	UP
RAB35	-0.224237	0.0108482	0.12782	DOWN
RBMS2	0.308287	0.0108522	0.12782	UP
SRC	-0.170609	0.0108574	0.12782	DOWN
ITIH4	3.96024	0.0108596		UP
IMPDH1	-0.32628	0.0108832	0.127949	DOWN
LAMP2	0.155323	0.0109129	0.128043	UP
SOX13	-0.257348	0.010921	0.128043	DOWN
MUC5B	1.21113	0.0109765		UP
RUSC1	-0.28319	0.0111641	0.130524	DOWN
PIK3CA	0.313067	0.0111727	0.130524	UP
ERI3	-0.257512	0.0111782	0.130524	DOWN
SYNGR2	-0.297195	0.0112008	0.130529	DOWN
ZNF518A	0.248783	0.0112096	0.130529	UP
JADE2	-0.256225	0.011233	0.130529	DOWN
ZMIZ1	-0.346656	0.0112394	0.130529	DOWN
RADX	1.5349	0.011243		UP
AKR1D1	0.682416	0.0112869		UP
REEP2	-0.394693	0.0112956	0.131004	DOWN
PCDHGC3	1.19618	0.0113599		UP
TAZ	-0.421424	0.0113698	0.131687	DOWN
DDX39A	-0.28247	0.01145	0.132438	DOWN
HYOU1	-0.142922	0.0115002	0.13284	DOWN
SOBP	0.278269	0.0115473	0.133204	UP
NEK10	0.458115	0.0115893		UP
NPDC1	-0.555892	0.0116233		DOWN
DISC1	0.272995	0.0116343	0.134028	UP
DNAJB14	0.225806	0.0116614	0.134161	UP
DCTN1	-0.264203	0.0116797	0.134191	DOWN
PTAR1	0.238658	0.0117169	0.13431	UP
LNX2	0.204773	0.0117213	0.13431	UP
AL163636.2	0.232855	0.0117545	0.134413	UP
RCC2	-0.149722	0.0117615	0.134413	DOWN
RPS24	0.165099	0.0117938	0.134603	UP
CAMK2B	2.78526	0.0118063		UP
TEAD4	-0.314932	0.011816	0.134678	DOWN
ITPR3	-0.201899	0.0118508	0.134895	DOWN
SMIM10L1	0.246578	0.0119326	0.135647	UP
UBIAD1	-0.265297	0.0119801	0.135813	DOWN
ETV5	0.153699	0.0119915	0.135813	UP
NLE1	-0.296337	0.0119947	0.135813	DOWN
POMT2	-0.62042	0.0120047		DOWN
PCTP	0.201843	0.0120284	0.135815	UP
RBM14	-0.260791	0.0120369	0.135815	DOWN
IFI30	-0.240478	0.0120423	0.135815	DOWN
IBTK	0.243132	0.0121017	0.136162	UP
SEMA6A	-0.276538	0.0121262	0.136162	DOWN
INSR	0.181519	0.0121556	0.136162	UP
FAM117A	-0.331001	0.0121602	0.136162	DOWN
TRIM44	0.180737	0.0121658	0.136162	UP
EPM2AIP1	0.195808	0.0121681	0.136162	UP
ETNK1	0.249371	0.0122285	0.136524	UP
EML4	0.187349	0.0122322	0.136524	UP
TK1	-0.34436	0.0122742	0.136675	DOWN
SGMS2	0.311199	0.0122927	0.136675	UP
CPPED1	-0.0974242	0.0122934	0.136675	DOWN
MRPL58	-0.239384	0.0123346	0.136747	DOWN
MCL1	0.115321	0.0123432	0.136747	UP
PUS10	0.3401	0.0123584	0.136747	UP
STX17	0.305704	0.01237	0.136747	UP
EHHADH	0.249295	0.0123795	0.136747	UP
OAF	-0.169075	0.0124467	0.137048	DOWN
MYORG	0.200908	0.0124503	0.137048	UP
TMEM131L	0.316208	0.0124626	0.137048	UP
TIA1	0.171338	0.0124782	0.137048	UP
ATG101	-0.257778	0.0125408	0.137048	DOWN
KIAA1551	0.289828	0.0125463	0.137048	UP
SLC38A2	0.214615	0.0125586	0.137048	UP
KLHL14	0.245334	0.0125704	0.137048	UP
YWHAB	0.131577	0.0125774	0.137048	UP
URB1	-0.209515	0.0125801	0.137048	DOWN
PHLDB1	-0.575404	0.0125821	0.137048	DOWN
ENTPD5	0.163074	0.0126137	0.137098	UP
EDEM2	-0.163005	0.0126187	0.137098	DOWN
KIF22	-0.255379	0.0126873	0.13767	DOWN
PLK1	-0.247366	0.0127597	0.138113	DOWN
GTPBP1	-0.217289	0.0127602	0.138113	DOWN
RAB22A	0.208458	0.0127912	0.138273	UP
MRPL17	-0.395695	0.0128371	0.138595	DOWN
SCGB2B2	2.57781	0.0128575		UP
EPHA2	-0.258884	0.0128913	0.138748	DOWN
ITGA2	0.212043	0.0128936	0.138748	UP
ITPK1	-0.315508	0.0128996	0.138748	DOWN
LCORL	0.375815	0.0129293	0.138893	UP
SS18	0.224267	0.0129996	0.139474	UP
KLHL24	0.446476	0.0130348	0.139666	UP
ACVR2B	0.313948	0.01305	0.139666	UP
USP19	-0.25546	0.0131089	0.140011	DOWN
PIGO	-0.271871	0.0131148	0.140011	DOWN
NUP210	-0.25434	0.0131327	0.140028	DOWN
ATP9B	0.283532	0.0131571	0.140114	UP
GATAD1	0.23316	0.0131794	0.140177	UP
MSRB1	-0.243058	0.0132477	0.14073	DOWN
GLE1	-0.146654	0.0132903	0.141007	DOWN
DNAJC14	-0.206996	0.0133349	0.141007	DOWN
AAK1	0.211131	0.013338	0.141007	UP
NQO1	-0.187768	0.0133394	0.141007	DOWN
ZNF587	0.225454	0.0133688	0.141074	UP
C4BPA	0.384845	0.013392	0.141074	UP
BAAT	1.03675	0.0134153		UP
C9orf78	0.260133	0.0134197	0.141074	UP
SPRYD3	-0.22082	0.0134221	0.141074	DOWN
ABHD18	0.337122	0.0134278	0.141074	UP
AEN	-0.150165	0.0135029	0.14169	DOWN
TLE1	-0.296517	0.0135884	0.142413	DOWN
RSPRY1	0.185913	0.0136239	0.142612	UP
SRXN1	-0.218873	0.0136644	0.142861	DOWN
MYBL1	0.446861	0.0137011		UP
DENND5B	0.204323	0.0137149	0.143215	UP
PLXDC2	0.675433	0.0137277		UP
FDX2	-0.383714	0.0137372		DOWN
NDUFA13	-0.26826	0.013744	0.143344	DOWN
KDM4C	0.223421	0.013819	0.14386	UP
FARSA	-0.322103	0.0138269	0.14386	DOWN
PIMREG	-0.312367	0.0138568	0.143997	DOWN
ROCK2	0.265665	0.0139288	0.144571	UP
CHMP1A	-0.29293	0.0139917	0.145048	DOWN
NDFIP2	0.252175	0.0140304	0.145274	UP
ARHGAP27	1.44365	0.0140839		UP
DUSP9	-0.522062	0.014096	0.145777	DOWN
G6PC	1.25552	0.0141689		UP
STEAP3	-0.258912	0.0143116	0.147462	DOWN
DUSP1	-0.337293	0.0143197	0.147462	DOWN
KRAS	0.219727	0.0143332	0.147462	UP
SCN9A	0.465578	0.0143383	0.147462	UP
BCL10	0.298118	0.0143447	0.147462	UP
MRPL49	-0.175061	0.0143976	0.147829	DOWN
RAB14	0.154098	0.014449	0.14818	UP
ST3GAL1	-0.18162	0.0145073	0.1486	DOWN
SEC31B	-3.68151	0.0145252		DOWN
STK26	0.159896	0.0145691	0.149056	UP
SETDB2	0.39564	0.0146313	0.149514	UP
DHX40	0.221758	0.0146774	0.149807	UP
CDH2	0.169002	0.0146955	0.149814	UP
SEPT2	0.0961151	0.0147214	0.1499	UP
TRAF3	-0.243516	0.0148402	0.15078	DOWN
SLC13A3	0.173968	0.0148429	0.15078	UP
ZNF550	0.596789	0.014888		UP
LIG3	-0.143544	0.0149135	0.151318	DOWN
CCDC191	1.6491	0.0149381		UP
PPARGC1A	0.393197	0.0149728	0.151442	UP
RRP1	-0.441776	0.0149771	0.151442	DOWN
AIP	-0.325959	0.0149785	0.151442	DOWN
AC007040.2	2.08317	0.014997		UP
PPM1L	0.600738	0.0151313		UP
UBXN8	0.300903	0.0151541	0.153037	UP
MTOR	-0.157891	0.0151896	0.153215	DOWN
HSD17B1	-0.352803	0.0152572	0.153717	DOWN
ATP6V1F	-0.239079	0.0152987	0.153937	DOWN
CDK8	0.354427	0.0153149	0.153937	UP
INCENP	-0.280017	0.0153624	0.154234	DOWN
HMG20A	0.184057	0.015405	0.154384	UP
CHKA	-0.168711	0.0154133	0.154384	DOWN
PEX10	-0.344552	0.0154581	0.154482	DOWN
MTRNR2L8	0.198098	0.0154722	0.154482	UP
COX4I1	-0.157992	0.0154769	0.154482	DOWN
PSMB3	-0.214207	0.015535	0.154881	DOWN
PTPRU	-0.354963	0.015574	0.155001	DOWN
LAD1	-0.160872	0.015583	0.155001	DOWN
MRPL14	-0.231459	0.0156818	0.155802	DOWN
GK	0.262206	0.0157076	0.155879	UP
FZD7	-1.29786	0.0157171		DOWN
NPC2	0.17334	0.0158018	0.156633	UP
PPP1R37	-0.532142	0.0158742	0.15717	DOWN
KIAA0100	-0.148509	0.0159554	0.157751	DOWN
ATXN1L	-0.137684	0.0159793	0.157751	DOWN
APOL2	-0.256345	0.015988	0.157751	DOWN
LSS	-0.270185	0.0160576	0.158255	DOWN
WDR34	-0.369665	0.0161113	0.158603	DOWN
SLC30A5	0.205861	0.0162305	0.159547	UP
NOP14	-0.111287	0.016245	0.159547	DOWN
SRP68	-0.158944	0.0163207	0.159547	DOWN
CTDSP1	-0.178892	0.016322	0.159547	DOWN
DCDC2	0.197624	0.0163395	0.159547	UP
PPP3CA	0.21197	0.0163456	0.159547	UP
FBXO21	0.17322	0.0163529	0.159547	UP
POC1A	-0.248906	0.0163557	0.159547	DOWN
NFKBIE	-0.371948	0.0164272		DOWN
NFIA	0.237924	0.0164423	0.16021	UP
PLD2	-0.237373	0.0165672	0.160995	DOWN
SPRY1	0.234037	0.0165711	0.160995	UP
FBXL5	0.445266	0.016579	0.160995	UP
BTAF1	0.195496	0.0166263	0.161271	UP
TSPAN13	0.489655	0.0166637		UP
GDI1	-0.167799	0.0166673	0.161441	DOWN
FAM198B	0.199891	0.0166813	0.161441	UP
POLR2J	-0.26773	0.0167394	0.161629	DOWN
VPS50	0.340008	0.0167516	0.161629	UP
TOMM34	-0.209512	0.0167631	0.161629	DOWN
TBRG4	-0.243868	0.0167798	0.161629	DOWN
KDELC2	0.244721	0.0167948	0.161629	UP
FBXL20	0.287343	0.0168397	0.16188	UP
SH2D3A	-0.979739	0.0168706		DOWN
STN1	-0.205888	0.0169079	0.162353	DOWN
SRPRA	-0.128426	0.0169542	0.162474	DOWN
ORMDL1	0.229321	0.0169773	0.162474	UP
UBE2Q2	0.232029	0.0169917	0.162474	UP
RCE1	-0.761045	0.0169927		DOWN
SLC30A7	0.24449	0.0169961	0.162474	UP
SPAG16	0.285019	0.0170374	0.162544	UP
THRA	-0.265025	0.0170412	0.162544	DOWN
THAP4	-0.339488	0.0170805	0.162739	DOWN
ZSWIM5	0.370164	0.0172	0.163695	UP
TPPP2	-3.03158	0.0172071		DOWN
SEC62	0.175421	0.0172352	0.163849	UP
RBPJ	0.182652	0.0172728	0.163849	UP
KSR1	-0.331802	0.0172733	0.163849	DOWN
VPS18	-0.198441	0.0173071	0.163988	DOWN
SP2	-0.262032	0.0174176	0.164699	DOWN
ACIN1	-0.118311	0.0174204	0.164699	DOWN
PLOD1	-0.17161	0.017533	0.165581	DOWN
MLLT1	-0.371751	0.0175721	0.165768	DOWN
ALDH8A1	-0.973672	0.0175722		DOWN
TAB1	-0.295801	0.017628	0.166113	DOWN
BCAS1	-0.436688	0.0176502		DOWN
METTL3	-0.184056	0.017754	0.166978	DOWN
ACSL3	0.247636	0.0177587	0.166978	UP
IPO8	0.222996	0.0179103	0.167902	UP
NAXE	-0.186235	0.0179112	0.167902	DOWN
PDCD11	-0.12366	0.0179155	0.167902	DOWN
SHTN1	0.266551	0.0179399	0.167947	UP
F12	-1.09323	0.0179879		DOWN
SUCO	0.219412	0.0180296	0.168603	UP
APH1A	-0.139005	0.0181003	0.169059	DOWN
PPP2R5C	0.149736	0.0181483	0.169059	UP
PTGES2	-0.470842	0.018154	0.169059	DOWN
ZNF777	-0.296441	0.0181698	0.169059	DOWN
NCOA7	0.249501	0.0181767	0.169059	UP
PROSER3	-0.861262	0.0181901		DOWN
PCIF1	-0.27254	0.0182717	0.169759	DOWN
ZSCAN9	0.383901	0.0182815		UP
JAG1	-0.185121	0.0183021	0.169858	DOWN
MPHOSPH10	-0.251317	0.0183519	0.170136	DOWN
SLC9A3R1	-0.219474	0.0183808	0.17022	DOWN
NT5DC2	-0.178897	0.0184352	0.170383	DOWN
FBXO4	0.505132	0.0184522		UP
AAMDC	0.489217	0.0184635		UP
UBE2S	-0.301011	0.0185068	0.170383	DOWN
ABCG2	0.320121	0.0185094	0.170383	UP
EPCAM	0.199505	0.0185137	0.170383	UP
PTK7	-0.165283	0.0185364	0.170383	DOWN
TP53INP2	0.261825	0.0185372	0.170383	UP
HNRNPUL2	0.149599	0.0185657	0.170383	UP
ENTPD2	-0.310724	0.0185794	0.170383	DOWN
TMEM106B	0.171438	0.0186264	0.170383	UP
GTF3C2	-0.139365	0.0186265	0.170383	DOWN
BRPF1	-0.21387	0.0186302	0.170383	DOWN
WDR11	0.25705	0.0186434	0.170383	UP
WBP4	0.229307	0.0186561	0.170383	UP
L3HYPDH	-0.286024	0.0187444	0.171008	DOWN
HNMT	0.261627	0.0188156	0.171229	UP
TUFM	-0.172624	0.0188442	0.171229	DOWN
B2M	0.183483	0.0188455	0.171229	UP
FAM83G	-0.313962	0.0188484	0.171229	DOWN
MRPL28	-0.281216	0.0189532	0.172	DOWN
SEC24C	-0.130934	0.0189754	0.172007	DOWN
ZNF621	0.179301	0.0189941	0.172007	UP
RBMS1	0.336439	0.0190423	0.172157	UP
CTSA	-0.160396	0.0190507	0.172157	DOWN
RPS6KA3	0.141658	0.0190983	0.172375	UP
UGGT1	0.148808	0.0191149	0.172375	UP
SRCAP	-0.255144	0.0191486	0.172498	DOWN
KIF1C	-0.211027	0.0192301	0.172881	DOWN
GPX4	-0.228779	0.0192389	0.172881	DOWN
ASNA1	-0.24516	0.0192514	0.172881	DOWN
SLC23A1	-0.403418	0.0192764		DOWN
NUP62	-0.216372	0.0192891	0.173039	DOWN
FBXO44	-0.300528	0.0193252	0.173101	DOWN
ZBTB10	0.207588	0.0193364	0.173101	UP
CGNL1	0.213478	0.0193713	0.173103	UP
XIAP	0.185063	0.0193769	0.173103	UP
TSEN15	0.341289	0.0194486	0.173444	UP
SNRPA	-0.226725	0.0194555	0.173444	DOWN
VPS13A	0.274818	0.019515	0.173795	UP
SNX24	0.235174	0.0195541	0.173962	UP
GADD45B	-0.532642	0.0195862		DOWN
IQGAP3	-0.177841	0.0197071	0.175143	DOWN
AARS2	-0.260826	0.0197763	0.175297	DOWN
IQSEC1	-0.299189	0.0197998	0.175297	DOWN
OSGIN1	-0.557499	0.0198182	0.175297	DOWN
ITCH	0.147713	0.0198305	0.175297	UP
EIF3C	-0.14708	0.0198456	0.175297	DOWN
CCND3	-0.291226	0.0198715	0.175297	DOWN
PXN	-0.204314	0.019882	0.175297	DOWN
CTDNEP1	-0.149656	0.0198877	0.175297	DOWN
ABLIM1	0.13367	0.0199689	0.175833	UP
TMEM86B	-0.812473	0.0201286		DOWN
MSI2	0.128943	0.0201323	0.17709	UP
ARMC6	-0.397174	0.0201832	0.177356	DOWN
TMEM181	0.253933	0.0202631	0.177877	UP
HMGXB3	-0.18045	0.0203257	0.178077	DOWN
GPX3	-0.406045	0.0203273	0.178077	DOWN
SCAMP1	0.252711	0.0203611	0.178191	UP
TCEANC	2.91264	0.0203614		UP
KPNA4	0.15552	0.0204269	0.178466	UP
NCEH1	0.19272	0.0204341	0.178466	UP
DUSP3	0.132028	0.0205308	0.179128	UP
ZNF670	-0.539548	0.0205622		DOWN
PYCR1	-0.277883	0.0205774	0.179353	DOWN
TRPM7	0.221502	0.0206645	0.17972	UP
ZNF644	0.253352	0.0206947	0.17972	UP
C2orf49	0.193776	0.020697	0.17972	UP
ABCA1	0.188178	0.0207131	0.17972	UP
FRK	0.27918	0.020724	0.17972	UP
SIRT1	0.190372	0.0208626	0.180739	UP
SPRED2	0.158005	0.020936	0.181162	UP
PTAFR	0.60094	0.0209371		UP
AGXT	1.19108	0.0209507		UP
DIS3	0.227006	0.0209643	0.181162	UP
NDUFA5	0.259225	0.0209798	0.181162	UP
INTS5	-0.296722	0.0209987	0.181162	DOWN
UFSP1	1.64337	0.0210337		UP
RPS6KC1	0.314843	0.0210365	0.181162	UP
MYO6	0.270032	0.021059	0.181162	UP
MORF4L2	0.161554	0.0210744	0.181162	UP
MEAK7	0.309348	0.0211162	0.181162	UP
CCDC186	0.277781	0.0211313	0.181162	UP
AP5M1	0.265837	0.021137	0.181162	UP
ITIH2	0.199215	0.0211433	0.181162	UP
HR	-0.857719	0.0211504		DOWN
SUN1	-0.301487	0.0212384	0.181795	DOWN
GXYLT1	0.227871	0.0212951	0.182099	UP
FOSL1	-0.335155	0.0213444	0.18234	DOWN
C6orf89	0.177374	0.0213964	0.182603	UP
CMTM4	-0.618537	0.0214109		DOWN
MAML2	0.179198	0.021446	0.182844	UP
ALG10B	0.280214	0.0215061	0.183017	UP
OPA1	0.389649	0.0215089	0.183017	UP
RAB26	-1.42336	0.0215292		DOWN
KLF12	0.309806	0.0215936	0.183535	UP
ARFGAP2	-0.193816	0.0216124	0.183535	DOWN
NBPF12	0.268111	0.0216595	0.183753	UP
CCP110	0.188152	0.0217121	0.183893	UP
TGFBR1	0.246632	0.0217238	0.183893	UP
MRTFA	-0.310642	0.0217402	0.183893	DOWN
GEMIN4	-0.212606	0.0218318	0.184486	DOWN
C6orf203	0.46549	0.0218356		UP
LACTB	0.278262	0.0218677	0.184506	UP
PIKFYVE	0.194173	0.021877	0.184506	UP
CDK10	0.767093	0.0219423		UP
DMTF1	0.75376	0.0220329	0.185489	UP
EEF1AKNMT	-0.203981	0.0220657	0.185489	DOWN
GPR160	0.302997	0.0220986	0.185489	UP
SPTLC3	0.4445	0.0221035	0.185489	UP
AK4	0.130833	0.0221063	0.185489	UP
ZNF37A	0.186469	0.0221232	0.185489	UP
BICD1	-0.568081	0.0222664		DOWN
FNDC3A	0.246641	0.0222821	0.18664	UP
LEPR	1.00986	0.0223008		UP
PCGF3	0.181584	0.0223052	0.186651	UP
HNF1B	0.765064	0.0223255		UP
ABCB9	-0.460069	0.0223526		DOWN
ZNF254	0.337603	0.0223564	0.186898	UP
ADRM1	-0.383384	0.0224004	0.186903	DOWN
KIF2C	-0.30666	0.0224092	0.186903	DOWN
DPH1	-0.287416	0.0224222	0.186903	DOWN
ELMSAN1	-0.614697	0.022493	0.187311	DOWN
LSM10	-0.285604	0.0225461	0.187409	DOWN
ACTR2	0.192955	0.0225483	0.187409	UP
RAB40C	-0.665169	0.0226439		DOWN
PPAN	-0.273901	0.0226532	0.188098	DOWN
MAPK3	-0.246974	0.022695	0.188263	DOWN
RBM19	-0.129626	0.0227627	0.188523	DOWN
AP4S1	0.227623	0.0227702	0.188523	UP
MAMDC4	-0.582188	0.0228223		DOWN
ENO3	-0.337839	0.0229181	0.189565	DOWN
RAB11A	0.178775	0.0229688	0.189647	UP
PYGL	0.196367	0.0229721	0.189647	UP
SLC45A3	-0.700298	0.0230136		DOWN
RNASET2	-0.309417	0.0230273	0.189766	DOWN
CWC22	0.185526	0.0230307	0.189766	UP
CCNT2	0.267808	0.0230968	0.189995	UP
CD9	0.162918	0.0231085	0.189995	UP
ORC4	0.172916	0.0231249	0.189995	UP
MED24	-0.250135	0.0231577	0.190067	DOWN
DENND6A	0.277454	0.0231779	0.190067	UP
FARP2	-0.161228	0.0232733	0.190668	DOWN
SCRN3	0.53754	0.023313		UP
DDX28	-0.253958	0.02334	0.191033	DOWN
VPS54	0.14997	0.023401	0.19133	UP
ZNF688	-0.829594	0.0234274		DOWN
NNT	0.158505	0.0234307	0.19133	UP
RRP7A	-0.20971	0.0234612	0.19133	DOWN
MTO1	-0.368853	0.0234968	0.19133	DOWN
WWC1	-0.206172	0.0234978	0.19133	DOWN
GPATCH3	-0.27433	0.0235099	0.19133	DOWN
SAMD1	-0.249217	0.0235352	0.191355	DOWN
CCT7	-0.134807	0.0236042	0.191734	DOWN
ZEB1	0.3974	0.0236558	0.191972	UP
PGAM5	-0.1937	0.0237525	0.19244	DOWN
LRP4	-0.348667	0.0237717	0.19244	DOWN
ARHGEF28	0.184362	0.0237807	0.19244	UP
DTYMK	-0.274324	0.0238052	0.192457	DOWN
RDH12	1.53181	0.0238125		UP
ENO1	-0.200601	0.0239001	0.192942	DOWN
BMP2K	0.315495	0.0239228	0.192942	UP
ABCB4	0.240191	0.0239325	0.192942	UP
PRSS23	-1.23086	0.0240065		DOWN
CA5A	0.515804	0.0240178		UP
IPO13	-0.383055	0.0240231	0.193386	DOWN
FAM200B	0.460026	0.0240321		UP
B3GALT5	-2.9746	0.0240322		DOWN
PPP2CB	0.158189	0.0240326	0.193386	UP
SPCS1	0.184928	0.0240588	0.193415	UP
TMEM33	0.181835	0.0241114	0.193657	UP
CYP51A1	0.208158	0.0241371	0.193682	UP
MPC2	0.209602	0.0241618	0.1937	UP
SEMA3A	0.593498	0.0242061		UP
PLD1	0.229778	0.0242243	0.193994	UP
ZNF284	0.576533	0.0242245		UP
PPP3R1	0.186621	0.0242436	0.193994	UP
GCNT1	0.858662	0.0242678		UP
TMEM43	-0.106734	0.0243218	0.194439	DOWN
CCDC174	0.298823	0.0243898	0.194688	UP
COMMD4	-0.289794	0.0243983	0.194688	DOWN
HOOK3	0.235591	0.0244489	0.194911	UP
HIBCH	0.203966	0.0245116	0.19523	UP
MYOCOS	-1.46133	0.024548		DOWN
UBXN7	0.252024	0.0245825	0.195442	UP
SLC38A5	-0.156788	0.0245838	0.195442	DOWN
ZNF646	-0.234325	0.0246212	0.195559	DOWN
APEX1	-0.105635	0.0247057	0.195986	DOWN
TUBA1C	-0.284114	0.0247206	0.195986	DOWN
SUPT5H	-0.169483	0.0247825	0.196296	DOWN
PHF20L1	0.339203	0.0248173	0.19639	UP
RAD54L	-0.268922	0.0248927	0.196643	DOWN
TACC3	-0.23378	0.0249573	0.196643	DOWN
C5AR1	1.5909	0.024978		UP
MYC	-0.248532	0.0249808	0.196643	DOWN
SCAPER	0.328331	0.0249879	0.196643	UP
SLC35F5	0.183038	0.0249934	0.196643	UP
TBL1X	0.161136	0.0250041	0.196643	UP
MEN1	-0.258431	0.0250094	0.196643	DOWN
MALRD1	0.478802	0.0250103		UP
ERBIN	0.197392	0.0250363	0.196675	UP
FAM20B	0.146296	0.0250614	0.196692	UP
COL4A3BP	0.222502	0.025099	0.196808	UP
DAZAP1	-0.175816	0.0251794	0.196982	DOWN
PACS1	-0.211554	0.0251846	0.196982	DOWN
HOOK1	0.22755	0.0251972	0.196982	UP
EIF3H	0.126204	0.025228	0.196982	UP
KLHL42	0.333883	0.0252358	0.196982	UP
COPS7A	-0.208772	0.0252971	0.197111	DOWN
TMEM245	0.143982	0.0253175	0.197111	UP
TMCO1	0.187358	0.0253213	0.197111	UP
FBXO28	0.249889	0.0253815	0.197401	UP
FMR1	0.179489	0.0254596	0.19783	UP
SF1	-0.221149	0.0255494	0.198348	DOWN
PMM2	-0.212337	0.0255929	0.198506	DOWN
ZNF766	0.276025	0.0256598	0.198676	UP
PCBD1	-0.123675	0.025661	0.198676	DOWN
SEC61G	0.283265	0.0257485	0.199174	UP
ZNF283	0.404825	0.0257823		UP
ANKRA2	0.446512	0.025787	0.199293	UP
CDKN2B	0.734428	0.0258271		UP
UBE2A	0.179379	0.0258479	0.199584	UP
NAT9	-0.276373	0.0258894	0.199605	DOWN
SEPHS2	-0.132392	0.0258971	0.199605	DOWN
TTLL12	-0.376494	0.0259473	0.199813	DOWN
NDFIP1	0.150758	0.0260207	0.200142	UP
UBE2E2	-1.07313	0.0260446		DOWN
RHEB	0.25813	0.0260527	0.200142	UP
AC093512.2	-0.364384	0.0260599	0.200142	DOWN
MAN1A2	0.192738	0.0261421	0.200439	UP
BRWD3	0.279031	0.026149	0.200439	UP
ZNF92	0.280604	0.0261686	0.200439	UP
TTC25	3.36635	0.0264136		UP
TSPAN31	0.54687	0.0264333		UP
TOMM40	-0.243519	0.0264523	0.202432	DOWN
UBR4	-0.153022	0.0264857	0.202508	DOWN
CALU	0.145854	0.0265274	0.202543	UP
UBP1	0.109657	0.0265375	0.202543	UP
PURB	0.182174	0.0265826	0.202707	UP
KCNQ1	-3.40221	0.0265882		DOWN
NOP10	-0.187929	0.0266175	0.202793	DOWN
PDHB	0.207004	0.0267298	0.203468	UP
PAN3	0.240595	0.0267698	0.203592	UP
MIS12	0.220524	0.0268282	0.203705	UP
TBC1D14	-0.140359	0.026832	0.203705	DOWN
FRS2	0.243015	0.0268719	0.203828	UP
RPS5	-0.223376	0.0270044	0.204652	DOWN
SPTLC2	0.162423	0.0270491	0.20481	UP
TMEM138	-0.408323	0.0270513		DOWN
TNFSF9	-0.744935	0.0270847		DOWN
RPL29	-0.165185	0.027104	0.205046	DOWN
GJA3	-3.07606	0.0271735		DOWN
RHOBTB2	-0.233519	0.027203	0.205613	DOWN
NIT2	0.473337	0.0272045		UP
FAM227A	0.707544	0.0272067		UP
CS	-0.118092	0.0272299	0.205636	DOWN
HSP90B1	0.124784	0.0273296	0.206208	UP
SPRYD7	0.23507	0.0273789	0.206272	UP
DDB2	-0.20254	0.0273861	0.206272	DOWN
SESN1	0.234956	0.0274213	0.206356	UP
TMEM139	0.730899	0.0274318		UP
UBE2H	0.204847	0.0274829	0.206638	UP
SEL1L	0.140247	0.027571	0.20712	UP
TYRO3	-0.200148	0.0275979	0.207141	DOWN
APOC4	-3.93685	0.0276373		DOWN
GRK6	-0.462805	0.0276683	0.207488	DOWN
ACP6	0.256187	0.0277339	0.207798	UP
ZNF511-PRAP1	-0.462112	0.0277594	0.207809	DOWN
ZNF43	0.822546	0.0277707		UP
CYB5B	0.274251	0.0278364	0.208204	UP
ZBED1	-0.251273	0.0279281	0.208567	DOWN
PPID	0.159882	0.0279335	0.208567	UP
TBC1D23	0.201212	0.0279928	0.208828	UP
MBNL3	0.184336	0.0280656	0.209175	UP
QTRT1	-0.51195	0.0281274	0.209175	DOWN
DMAC2	-0.293258	0.0281456	0.209175	DOWN
BCL2L13	-0.215949	0.028148	0.209175	DOWN
TTC17	0.181122	0.028161	0.209175	UP
PARM1	3.41229	0.0281794		UP
PPP2R1A	-0.199876	0.0282338	0.209254	DOWN
ZNF888	0.344329	0.0282457	0.209254	UP
ABHD10	0.205582	0.028257	0.209254	UP
TRMU	-0.35647	0.0282691	0.209254	DOWN
KDM5C	-0.188959	0.0283046	0.209337	DOWN
EXOC6	0.256301	0.0285059	0.210645	UP
C11orf54	0.196966	0.0285686	0.210927	UP
GAREM1	0.698278	0.0286226		UP
THOP1	-0.316406	0.0287495	0.211862	DOWN
MINDY2	0.184007	0.0287683	0.211862	UP
EML3	-0.29847	0.0287692	0.211862	DOWN
TNKS	0.232016	0.0288643	0.212093	UP
CAMK1	-0.265621	0.0288699	0.212093	DOWN
KNSTRN	-0.211663	0.0288746	0.212093	DOWN
GRHL1	0.281854	0.0289584	0.212526	UP
KDM8	-0.394118	0.0289586		DOWN
USP35	-0.639036	0.0289854		DOWN
WDR70	-0.29963	0.0289936	0.212603	DOWN
GBP5	1.33475	0.0290405		UP
CTU2	-0.442636	0.0290733	0.213006	DOWN
LIPT1	0.576281	0.0291186		UP
AGR2	1.05036	0.0291194		UP
ERGIC1	-0.112546	0.0292642	0.214222	DOWN
DNAJC25-GNG10	-1.27656	0.0293855		DOWN
ABCB8	-0.407924	0.0294218	0.215192	DOWN
NOL3	-0.470017	0.0294398		DOWN
FKBP3	0.149342	0.0294682	0.215241	UP
GTF3C1	-0.138435	0.0294785	0.215241	DOWN
BCKDK	-0.307899	0.0295286	0.215305	DOWN
FBXO38	0.178874	0.0295375	0.215305	UP
PCYOX1	0.122488	0.0296521	0.215957	UP
ZNF175	0.610839	0.0296625		UP
TBCA	0.194878	0.0296771	0.215957	UP
TIMM17B	-0.253885	0.0297294	0.216155	DOWN
LPGAT1	0.206348	0.0297613	0.216199	UP
SENP1	0.416875	0.0297859	0.216199	UP
ZBED5	0.220879	0.0298356	0.216377	UP
SAC3D1	-0.417321	0.0299584	0.21697	DOWN
PCMTD2	0.290847	0.0299679	0.21697	UP
ST20	0.853804	0.0299685		UP
LIFR	0.295513	0.0300947	0.217262	UP
NCAPH2	-0.24686	0.0300983	0.217262	DOWN
TMEM109	-0.244117	0.0301243	0.217262	DOWN
TRAF2	-0.320394	0.0301377	0.217262	DOWN
RAB11FIP2	0.228528	0.0301569	0.217262	UP
ARID1A	-0.191674	0.030181	0.217262	DOWN
C11orf1	0.318735	0.0302079	0.217262	UP
NRIP1	0.193931	0.0302104	0.217262	UP
DNAJC10	0.165146	0.0302411	0.217301	UP
RASD1	-0.557927	0.0302471		DOWN
PPA1	0.0866282	0.0302723	0.217343	UP
OGG1	-0.270192	0.030352	0.21757	DOWN
CUTA	-0.264491	0.0303544	0.21757	DOWN
UNC50	0.154553	0.0304511	0.21808	UP
DENND2A	2.24392	0.0304753		UP
WDR75	0.185496	0.0304816	0.218118	UP
PRICKLE1	-3.0016	0.0304915		DOWN
PMPCA	-0.194779	0.0305607	0.218502	DOWN
NAA30	0.200894	0.0306305	0.218818	UP
CEBPG	-0.137642	0.0307493	0.219485	DOWN
CBWD1	0.256451	0.0308022	0.219679	UP
ZNF234	0.342124	0.0308203		UP
STX7	0.192773	0.0309389	0.220242	UP
STAU1	-0.0658877	0.0309403	0.220242	DOWN
LTBR	-0.29801	0.030958	0.220242	DOWN
TBC1D16	-0.290232	0.0310108	0.220436	DOWN
CPE	0.116864	0.0311316	0.221112	UP
MADD	-0.130453	0.0312008	0.221335	DOWN
NUCB2	0.231989	0.0312145	0.221335	UP
RNH1	-0.360764	0.0313638	0.22221	DOWN
SUGT1	0.172086	0.0314508	0.222642	UP
PKM	-0.197126	0.0314917	0.222749	DOWN
TMEM9B	0.202037	0.0315578	0.223032	UP
SCNM1	-0.329475	0.0315934	0.223101	DOWN
PLEKHG2	-0.238506	0.0316865	0.223575	DOWN
HIST1H3B	3.43918	0.0317027		UP
ZFP36	-0.373388	0.0318033	0.224214	DOWN
HEXIM1	-0.157117	0.0318728	0.22452	DOWN
APEX2	-0.241639	0.0320067	0.225279	DOWN
CYP4F2	1.22012	0.032175		UP
GSDMB	0.969115	0.0322065		UP
IKZF4	0.534232	0.0322363		UP
MANBA	0.334953	0.0323012	0.227026	UP
TRAM2	0.118001	0.0323078	0.227026	UP
PGM3	0.147155	0.032342	0.227081	UP
ZNF519	1.21922	0.0324059		UP
CD3EAP	-0.2727	0.0324467	0.227454	DOWN
ODF2	-0.171419	0.0324481	0.227454	DOWN
RAB1A	0.174756	0.0325345	0.227718	UP
TBL2	0.580498	0.0325387	0.227718	UP
ZNRF3	-0.153111	0.0325782	0.227809	DOWN
ZNF429	0.589813	0.0325972		UP
RABGGTA	-0.61813	0.0326734	0.228289	DOWN
TMEM50B	0.545187	0.032716		UP
SART1	-0.276556	0.0327209	0.228435	DOWN
BGN	-0.579209	0.032792		DOWN
SLX4IP	0.226812	0.0329078	0.229553	UP
AL162231.1	-1.15697	0.0329271		DOWN
TMEM265	-1.458	0.0330112		DOWN
ZNF275	0.233065	0.0330801	0.230291	UP
ERAP1	0.154903	0.0330805	0.230291	UP
PELP1	-0.286063	0.0330939	0.230291	DOWN
KLK4	-2.8168	0.0331049		DOWN
MYB	-3.33799	0.0331853		DOWN
CRYGS	1.55011	0.0332512		UP
EIF3E	0.11996	0.033313	0.231628	UP
MYPN	-3.42164	0.0333528		DOWN
CIAO2B	-0.266896	0.0333869	0.231941	DOWN
SUB1	0.261262	0.0334722	0.231941	UP
CDC25B	-0.213015	0.0334831	0.231941	DOWN
REPIN1	-0.313427	0.0335082	0.231941	DOWN
KDM5B	1.0402	0.0335523	0.231941	UP
YPEL5	0.224083	0.0335602	0.231941	UP
MRPL37	-0.103459	0.0335661	0.231941	DOWN
PURA	0.230386	0.0335739	0.231941	UP
BIK	0.797538	0.0336432		UP
PIH1D1	-0.164263	0.0336685	0.232407	DOWN
TXNDC16	0.301	0.0337643		UP
SPPL2A	0.179402	0.0338896	0.233739	UP
MPHOSPH8	0.185082	0.0339159	0.233739	UP
METTL6	0.292726	0.0339767	0.233971	UP
SLC3A2	-0.297041	0.0340413	0.234228	DOWN
MANBAL	-0.162744	0.03411	0.234513	DOWN
ADGRV1	1.1907	0.0341466		UP
TCIM	0.219081	0.0344211	0.236228	UP
SELENOP	0.103646	0.0344268	0.236228	UP
NCBP2	0.150545	0.034468	0.236228	UP
ANKRD39	-0.369789	0.0344831	0.236228	DOWN
HSD17B7	0.452632	0.0344969	0.236228	UP
C17orf53	-0.406525	0.0346093		DOWN
SLC6A8	-0.273284	0.0346171	0.236862	DOWN
FIGN	0.210797	0.0346912	0.237181	UP
TEPSIN	-0.405853	0.0347443		DOWN
DEXI	-0.239956	0.0347698	0.237529	DOWN
SULF2	-0.283664	0.0348005	0.23755	DOWN
FGFR4	-0.390323	0.0349067	0.23804	DOWN
CD320	-0.476956	0.0349277	0.23804	DOWN
TPM4	0.176547	0.0349946	0.238154	UP
PPFIBP1	0.159933	0.0349998	0.238154	UP
PLCB3	-0.300095	0.0350461	0.23828	DOWN
INIP	0.255389	0.0351249	0.23849	UP
GIPC1	-0.313242	0.0351325	0.23849	DOWN
HMGA1	-0.288593	0.0352909	0.239269	DOWN
SGPL1	0.124228	0.0353029	0.239269	UP
AXIN1	-0.320469	0.035347	0.23937	DOWN
CPEB4	0.208798	0.035389	0.23937	UP
GPR83	-1.92857	0.0353962		DOWN
SLC35B2	-0.187585	0.035402	0.23937	DOWN
ARHGAP12	0.241867	0.0354293	0.23937	UP
NCL	-0.131932	0.0354968	0.239638	DOWN
PPP5C	-0.205668	0.0355271	0.239655	DOWN
C19orf67	2.64272	0.0355711		UP
SNAP29	0.146321	0.0355835	0.239847	UP
GLI4	-0.710407	0.0356573		DOWN
ZKSCAN8	0.163793	0.0356771	0.240263	UP
AQP3	-0.776211	0.035747		DOWN
LYL1	-0.778435	0.0357592		DOWN
SLC9A3	-0.255511	0.035798	0.240263	DOWN
RRNAD1	-0.353093	0.0358671	0.240263	DOWN
ZNF609	-0.176385	0.0358683	0.240263	DOWN
BMI1	0.141706	0.0358822	0.240263	UP
PRKCD	-0.184138	0.0359305	0.240263	DOWN
AC026464.6	-0.441526	0.0359314	0.240263	DOWN
YES1	0.177027	0.0359372	0.240263	UP
EIF2B4	-0.138609	0.0359393	0.240263	DOWN
WDR6	-0.141824	0.0360025	0.240263	DOWN
TMOD3	0.157375	0.0360372	0.240263	UP
FARS2	-0.308649	0.036039	0.240263	DOWN
NDUFB3	0.237593	0.0360547	0.240263	UP
PLEKHA1	0.18396	0.0360639	0.240263	UP
RPL10	-0.119759	0.0360646	0.240263	DOWN
ZNF506	-1.20603	0.0360783		DOWN
BAK1	-0.203023	0.0361174	0.240428	DOWN
ARL13B	0.773991	0.0361513		UP
ZYG11B	0.231434	0.0361515	0.240469	UP
OTUB1	-0.187872	0.0362288	0.240797	DOWN
ITGAL	-0.68996	0.0362799		DOWN
NPEPPS	0.143102	0.0363008	0.241089	UP
PIM3	-0.422862	0.0363362	0.241138	DOWN
ELOA	-0.147819	0.0364019	0.241259	DOWN
PCSK4	-1.18697	0.0364043		DOWN
ATP6V1C1	0.134774	0.0364106	0.241259	UP
STAT6	-0.165242	0.0364692	0.241461	DOWN
FLCN	-0.253264	0.0365515	0.241819	DOWN
JMJD1C	0.207608	0.0366042	0.241898	UP
SERP1	0.0969537	0.0366539	0.241898	UP
SF3A1	-0.186991	0.0366729	0.241898	DOWN
PIGN	0.165111	0.0367339	0.241898	UP
ZBTB41	0.255121	0.036747	0.241898	UP
ABHD14B	-0.154043	0.0367555	0.241898	DOWN
PSMA5	-0.370161	0.0367888	0.241898	DOWN
DAPK2	1.52926	0.0367899		UP
FNDC3B	0.122543	0.03682	0.241898	UP
NRDE2	0.406038	0.0368286		UP
USF1	-0.264389	0.0368387	0.241898	DOWN
HLTF	0.201267	0.0368693	0.241898	UP
LMAN1	0.132819	0.036873	0.241898	UP
DNPEP	-0.371483	0.0370081	0.242393	DOWN
SLC35E4	1.08622	0.0370383		UP
CLTC	0.113946	0.0370544	0.242393	UP
PPARG	0.214208	0.0370657	0.242393	UP
TDRD7	0.201028	0.0370659	0.242393	UP
MPP3	-2.94755	0.0370879		DOWN
BCL2L2-PABPN1	-0.79709	0.0370968	0.242393	DOWN
ZBED6CL	-0.171911	0.0371177	0.242393	DOWN
BAX	-0.20893	0.0371722	0.242565	DOWN
AKAP9	0.264351	0.0373625	0.243169	UP
STK39	0.196401	0.037383	0.243169	UP
PTPN23	-0.299875	0.0374001	0.243169	DOWN
MVB12A	-0.409832	0.037406	0.243169	DOWN
LNPEP	0.235117	0.0374073	0.243169	UP
UBE2J2	-0.381678	0.0374345	0.243169	DOWN
APOF	0.350791	0.0375162		UP
NT5C3B	0.728995	0.037585	0.243962	UP
DNAJC3	0.167871	0.0376404	0.244097	UP
DSTYK	0.258697	0.0376626	0.244097	UP
CWC15	0.336436	0.0377539	0.244301	UP
CHTF8	-0.111055	0.0377906	0.244301	DOWN
ZNF224	0.385387	0.0377944		UP
WBP11	-0.121759	0.0378128	0.244301	DOWN
NKAPD1	0.200865	0.0378323	0.244301	UP
CREB1	0.18705	0.0378362	0.244301	UP
USP48	0.110006	0.0378964	0.244344	UP
DOLPP1	-0.235167	0.0379053	0.244344	DOWN
NACC2	-0.220669	0.0379282	0.244344	DOWN
ZNF557	0.36458	0.0379339		UP
FOXN3	0.22815	0.0380466	0.244758	UP
KLHL9	0.167633	0.0380495	0.244758	UP
AQP7	0.52909	0.0380815		UP
ST13	0.0842844	0.038083	0.244791	UP
DSEL	1.56952	0.0381222		UP
HP1BP3	0.0957058	0.0381442	0.244879	UP
FKTN	0.280894	0.0381537	0.244879	UP
TMEM263	0.189322	0.038237	0.24523	UP
ADGRD1	-2.37816	0.0382541		DOWN
KDELR2	0.0858089	0.0382898	0.245287	UP
PRKCSH	-0.269603	0.038303	0.245287	DOWN
GRIN2D	-0.320815	0.0383814		DOWN
IRAK1	-0.245339	0.0384224	0.245743	DOWN
BRF1	-0.434868	0.0384313	0.245743	DOWN
PLEKHB1	0.116212	0.0384605	0.245747	UP
GRB7	-0.270242	0.0385515	0.245854	DOWN
AHR	0.166547	0.0385619	0.245854	UP
URM1	-0.178054	0.0385874	0.245854	DOWN
FAU	-0.22441	0.0385917	0.245854	DOWN
DHRS7	0.205507	0.038661	0.246113	UP
OSR2	-1.22289	0.0386768		DOWN
FAM114A1	0.165668	0.0387188	0.246243	UP
RAB37	1.88293	0.0387388		UP
NAB1	0.15927	0.0387669	0.246243	UP
EAPP	0.154279	0.0387673	0.246243	UP
IL27RA	-0.388424	0.0389003		DOWN
GLYR1	-0.0995601	0.0389643	0.247311	DOWN
SERF1A	2.18452	0.0389783		UP
SNAPC4	-0.247229	0.0390234	0.247425	DOWN
UQCRB	0.159987	0.0390574	0.247425	UP
ARMCX3	0.167747	0.0391232	0.247425	UP
DOP1B	-0.261829	0.0391356	0.247425	DOWN
DEPDC1B	0.224012	0.0391435	0.247425	UP
ATG4B	-0.334192	0.0391551	0.247425	DOWN
UBE3D	1.41394	0.039181		UP
ZBTB17	-0.401813	0.0392676	0.247954	DOWN
TMCC2	3.08852	0.0393595		UP
GPRC5C	-0.287256	0.039365	0.248176	DOWN
SENP7	0.306048	0.0393925	0.248176	UP
PAIP2	0.120141	0.0394106	0.248176	UP
RNF183	1.32032	0.0394136		UP
SUN2	-0.271441	0.0394183	0.248176	DOWN
NEU1	-0.248336	0.0394897	0.248444	DOWN
SLC39A1	-0.118889	0.0395545	0.24863	DOWN
TCEAL1	0.270062	0.0395771	0.24863	UP
MLXIP	-0.238885	0.0396591	0.248963	DOWN
CMTR1	-0.122483	0.0397108	0.249046	DOWN
TSPAN1	0.424638	0.03974	0.249046	UP
FAM217B	0.207757	0.0397788	0.249046	UP
KDSR	0.263945	0.0398262	0.249046	UP
ZDHHC16	-0.228074	0.0398478	0.249046	DOWN
FBLIM1	-0.179834	0.0398887	0.249046	DOWN
FAM171A1	0.192248	0.0398918	0.249046	UP
OPTN	0.209189	0.0399041	0.249046	UP
DPP8	0.202428	0.0399893	0.249107	UP
RNF38	0.178194	0.0399978	0.249107	UP
ZNF384	-0.144943	0.0400227	0.249107	DOWN
BLOC1S3	-0.285096	0.0400298	0.249107	DOWN
KRTAP3-1	-0.706492	0.0400923		DOWN
KPNA5	0.227197	0.0401242	0.249513	UP
LY9	-2.59259	0.0402512		DOWN
VPS16	-0.226863	0.0403412	0.250594	DOWN
WDR31	0.566072	0.0403474		UP
ZMYM2	0.178401	0.0403562	0.250594	UP
SNX20	-3.15812	0.0403635		DOWN
KRI1	-0.327475	0.0404271	0.250853	DOWN
TMED10	0.130003	0.0405195	0.251244	UP
TRIM28	-0.360041	0.0406565	0.251816	DOWN
ETHE1	-0.309924	0.0406703	0.251816	DOWN
EIF4EBP2	0.18371	0.040724	0.251967	UP
DPEP1	-0.319989	0.0407536	0.251969	DOWN
ENPP2	1.0726	0.040775		UP
DBN1	-0.394781	0.0408076	0.252121	DOWN
ZNF513	-0.43725	0.040883		DOWN
TCEANC2	0.280633	0.040924	0.252583	UP
C5orf51	0.186639	0.0409412	0.252583	UP
CENPV	-0.398303	0.0409939	0.252613	DOWN
ARHGEF3	0.166214	0.0410459	0.252613	UP
HACD3	0.132585	0.0410529	0.252613	UP
EIF1B	0.16369	0.0410917	0.252613	UP
MYO19	-0.240015	0.0411467	0.252613	DOWN
LSM14A	3.72749	0.041178	0.252613	UP
AKT1	-0.176493	0.0411979	0.252613	DOWN
KBTBD2	0.199013	0.0412123	0.252613	UP
PEX13	0.134184	0.0412142	0.252613	UP
OARD1	0.303952	0.0412399	0.252613	UP
KIAA1211L	1.9289	0.041308		UP
CCT3	-0.12713	0.0413104	0.252864	DOWN
SESN3	0.605922	0.0413637		UP
MRPS18A	-0.159989	0.0414162	0.25319	DOWN
ANAPC15	-0.295334	0.0414225	0.25319	DOWN
ELOF1	-0.198824	0.041473	0.25326	DOWN
HECTD3	-0.198472	0.0414929	0.25326	DOWN
ACOT13	0.222595	0.0415404	0.25337	UP
TAF7	0.135099	0.0415807	0.253436	UP
CREBL2	0.201083	0.0416248	0.253525	UP
CD3G	-2.79214	0.0417537		DOWN
BRMS1	-0.217287	0.0417773	0.254169	DOWN
TSPAN6	0.171819	0.0417897	0.254169	UP
TMEM242	0.231322	0.0419102	0.254424	UP
FDX1	0.315595	0.0419161	0.254424	UP
LIG1	-0.23165	0.0419204	0.254424	DOWN
DPH3	0.173021	0.0420544	0.254971	UP
FAAP24	-0.486129	0.0420905		DOWN
CALM1	0.167792	0.0421078	0.254971	UP
FN3K	-0.335622	0.0421422	0.254971	DOWN
LZTS1	2.9364	0.0421988		UP
RABL6	-0.277579	0.0422079	0.254971	DOWN
RNF4	-0.181449	0.0422573	0.254971	DOWN
GTF2H5	0.212312	0.0422593	0.254971	UP
TBCB	-0.185544	0.0422693	0.254971	DOWN
GSK3B	0.130931	0.0422764	0.254971	UP
TBC1D9B	-0.189247	0.0422776	0.254971	DOWN
COMMD8	0.331519	0.0422781		UP
PIF1	-0.385466	0.0423656		DOWN
TAX1BP3	-0.298748	0.042375	0.255379	DOWN
ACTN1	-0.124711	0.0424612	0.25572	DOWN
CRIP1	-0.344357	0.0425033	0.255794	DOWN
NFRKB	-0.158481	0.0425808	0.256081	DOWN
SPDYE2	-1.4219	0.0426019		DOWN
CNOT6L	0.222859	0.0426341	0.256222	UP
ATOH8	-2.45014	0.0426672		DOWN
CCDC157	-1.05679	0.0427565		DOWN
YAF2	0.343924	0.0430278		UP
MARCH6	0.169947	0.0430528	0.258074	UP
DHPS	-0.296438	0.043099	0.258074	DOWN
LGR5	0.180109	0.0431223	0.258074	UP
ZNF382	0.376901	0.0431244		UP
NPIPA1	0.371193	0.0431261	0.258074	UP
SLC25A22	-0.386167	0.0431381	0.258074	DOWN
CEP162	-0.781775	0.0431459		DOWN
RNF146	0.184711	0.0431667	0.258074	UP
FUOM	-0.273168	0.0431896	0.258074	DOWN
THUMPD3	0.208859	0.0431975	0.258074	UP
IMPAD1	0.143143	0.0432125	0.258074	UP
DPH2	-0.249978	0.0432508	0.258123	DOWN
SPSB3	-0.693012	0.0433028		DOWN
VASH2	0.997899	0.0435487		UP
ZNF260	0.262104	0.043605	0.259907	UP
ZFP62	0.23413	0.0436102	0.259907	UP
DIPK2B	2.06586	0.0436773		UP
FAM129B	-0.229417	0.0437725	0.260472	DOWN
ZNF654	0.273353	0.0437864	0.260472	UP
CPN1	0.206422	0.0437958	0.260472	UP
SLC4A2	-0.299723	0.0438852	0.260823	DOWN
SREK1IP1	0.22079	0.0439864	0.261244	UP
SDHA	-0.127148	0.04406	0.2615	DOWN
RASSF6	2.0335	0.0440902		UP
OTUB2	0.37665	0.0441194		UP
DENND5A	-0.117126	0.0441507	0.261857	DOWN
STK19	-5.94626	0.0442158		DOWN
REXO2	0.147391	0.0442351	0.262065	UP
GNAZ	-0.25252	0.0442467	0.262065	DOWN
TM9SF3	0.155647	0.0442979	0.262187	UP
PLEKHA6	-0.209151	0.0443466	0.262268	DOWN
RAB21	0.193126	0.0443831	0.262268	UP
EXOC6B	0.182649	0.044403	0.262268	UP
MED13	0.181093	0.0445322	0.26285	UP
UBAP2	-0.124842	0.0446296	0.263244	DOWN
DDX56	-1.011	0.0446402		DOWN
GYG1	0.166054	0.0447261	0.263348	UP
SLC26A6	-0.205025	0.0447761	0.263348	DOWN
SNX6	0.184034	0.0447954	0.263348	UP
A1CF	-0.143839	0.0448042	0.263348	DOWN
SNX7	0.197981	0.0448179	0.263348	UP
TEAD3	-0.213797	0.0448311	0.263348	DOWN
BHLHB9	0.920332	0.0448484		UP
CAP2	0.145656	0.0450113	0.264226	UP
NDUFA11	-0.323013	0.0450609	0.264283	DOWN
AP001267.5	-0.857347	0.0450699		DOWN
WDR83OS	-0.22311	0.0450826	0.264283	DOWN
ZNF488	3.19217	0.0452901		UP
DBNDD1	-0.198075	0.0453074	0.265406	DOWN
TXNDC12	0.144366	0.0453359	0.265406	UP
CAMKK1	-0.763859	0.0453405		DOWN
TPST1	0.230125	0.0454438	0.265857	UP
TUBAL3	2.86887	0.0454737		UP
RFXAP	-0.282729	0.0454994		DOWN
TLR6	1.21416	0.0455708		UP
FRMD3	-0.559953	0.0456324		DOWN
SYMPK	-0.290461	0.0456494	0.266779	DOWN
EIF2AK2	0.132344	0.0456943	0.266779	UP
RAB30	0.36478	0.0456944	0.266779	UP
RPL39	0.113099	0.0458114	0.26728	UP
IMP3	-0.153283	0.0459501	0.267907	DOWN
HBB	4.07973	0.0459685		UP
ARHGEF11	-0.159133	0.046071	0.268378	DOWN
VPS25	-0.112708	0.046097	0.268378	DOWN
RHO	-1.5765	0.0461213		DOWN
GCLM	-0.200351	0.0461252	0.268378	DOWN
PHF14	0.210566	0.0461558	0.268378	UP
HSPBP1	-0.332713	0.046191	0.268401	DOWN
TAPBP	0.556945	0.0462346	0.268473	UP
REEP5	0.15839	0.0462704	0.2685	UP
TECTA	-1.82778	0.0462758		DOWN
WNK2	-0.490632	0.0463945	0.269038	DOWN
TSPAN8	0.616596	0.0464719		UP
RFX5	0.144572	0.0465035	0.269488	UP
MRPL50	0.174197	0.0466864	0.27027	UP
AIDA	0.18675	0.0467222	0.27027	UP
UBLCP1	0.218046	0.0467639	0.27027	UP
RPS2	-0.19995	0.046782	0.27027	DOWN
ARHGEF19	-1.16438	0.0467914		DOWN
TRAFD1	-0.241024	0.0467956	0.27027	DOWN
TXNDC17	0.502704	0.0468369		UP
RAB11FIP3	-0.279273	0.0469338	0.270886	DOWN
RIMS4	-2.88581	0.0469994		DOWN
MLX	-0.141849	0.0470917	0.271615	DOWN
ARHGAP29	0.180645	0.047224	0.272195	UP
CATSPER3	1.96096	0.047234		UP
POMGNT2	-0.347111	0.0473163	0.272284	DOWN
RAP1GAP	-0.309643	0.0473579	0.272284	DOWN
C15orf39	-0.337394	0.0474029	0.272284	DOWN
RFX7	0.20009	0.0474313	0.272284	UP
CHCHD5	-0.403537	0.0474545	0.272284	DOWN
EIF2D	-0.118706	0.0474747	0.272284	DOWN
KIF2A	0.175944	0.0475043	0.272284	UP
WDR35	0.208857	0.0475322	0.272284	UP
GCAT	-0.318471	0.0475703	0.272284	DOWN
STMP1	0.173015	0.0475866	0.272284	UP
SOS2	0.206366	0.0476105	0.272284	UP
GSTO1	0.122983	0.0476196	0.272284	UP
DHX30	-0.367938	0.0476732	0.272409	DOWN
INPP5D	-0.157234	0.0477764	0.272818	DOWN
TRAF7	-0.288912	0.0478457	0.273032	DOWN
SLC25A11	-0.186581	0.0480031	0.273748	DOWN
PLCH2	1.21672	0.0480715		UP
FAM13B	0.239853	0.0481148	0.274203	UP
ERI2	0.200099	0.0482036	0.274409	UP
DGKE	0.23876	0.0482222	0.274409	UP
SV2C	-2.57149	0.0482256		DOWN
UBE3A	0.121026	0.0482467	0.274409	UP
UACA	0.155295	0.048441	0.275266	UP
CNOT7	0.14123	0.0485334	0.275266	UP
TMC7	0.296547	0.0485472	0.275266	UP
NETO2	0.200857	0.0485509	0.275266	UP
LEPROTL1	0.431795	0.0485574	0.275266	UP
PRPF39	-0.430626	0.0487003		DOWN
DDIT4	-0.294576	0.0487343	0.275979	DOWN
SARAF	0.317798	0.0487476	0.275979	UP
GMPPA	-0.144233	0.0488648	0.276383	DOWN
COQ9	-0.204711	0.0488832	0.276383	DOWN
MTR	0.213358	0.0489532	0.276547	UP
CYP2J2	0.770534	0.0489914		UP
HMBS	-0.26738	0.0490222	0.276547	DOWN
HPS4	-0.205143	0.0490633	0.276547	DOWN
DDX27	-0.122504	0.0490798	0.276547	DOWN
GRSF1	0.126146	0.0490861	0.276547	UP
GOLGA6L4	0.832305	0.0491934		UP
NCS1	-0.339449	0.0492431	0.276547	DOWN
NPC1L1	-0.195685	0.0492524	0.276547	DOWN
SLC26A3	3.10798	0.0492888		UP
NXT1	-0.240665	0.0493078	0.276547	DOWN
YIPF6	0.143149	0.0493181	0.276547	UP
SLC7A2	0.19808	0.0493718	0.276547	UP
OXER1	-0.488415	0.0493994		DOWN
SNF8	-0.151865	0.0494048	0.276547	DOWN
ZDHHC21	0.224929	0.0494413	0.276547	UP
SCP2	0.138979	0.0494438	0.276547	UP
TUSC2	-0.208086	0.0494497	0.276547	DOWN
TRIM67	3.18364	0.0494557		UP
MYO5A	0.252309	0.049457	0.276547	UP
CDC37	-0.189016	0.0494786	0.276547	DOWN
SEC11A	0.196602	0.0495059	0.276547	UP
IL17RB	-0.179609	0.0495233	0.276547	DOWN
EIF2AK4	0.129981	0.0495236	0.276547	UP
HOXD1	-0.361155	0.0495795	0.276679	DOWN
IRAK2	-0.187704	0.0496177	0.276713	DOWN
ATF4	-0.105554	0.0497001	0.276993	DOWN
IGF2BP3	0.112125	0.0497757	0.277234	UP
ZNF124	-0.285334	0.0498011		DOWN
TLR2	1.61947	0.0498171		UP
CBS	-0.41198	0.0498254	0.277331	DOWN
CCDC125	0.321412	0.0498986	0.277559	UP
PKN3	-0.314227	0.0499921	0.277899	DOWN
IGBP1	0.143849	0.0501028	0.278335	UP
FAIM	0.289884	0.0501609	0.278372	UP
MAPK9	-0.143528	0.0501824	0.278372	DOWN
ATAD2	0.199029	0.0502068	0.278372	UP
ZNF496	-0.188813	0.0502783	0.278589	DOWN
TDRKH	0.400687	0.0502996		UP
MAPKAPK5	-0.159615	0.050387	0.279011	DOWN
HTR7	-3.20603	0.0504497		DOWN
NBR1	0.16983	0.0505274	0.279288	UP
RPP38	-0.229456	0.0505599	0.279288	DOWN
QSOX2	-0.111138	0.050562	0.279288	DOWN
L2HGDH	0.292949	0.0505669	0.279288	UP
TNK1	-0.469719	0.0505772		DOWN
AKT1S1	-0.195874	0.0506425	0.279408	DOWN
LYRM1	0.167407	0.0506538	0.279408	UP
BCLAF3	0.314993	0.0506763		UP
KDM1A	-0.0875967	0.0508462	0.28029	DOWN
RAB40B	0.495339	0.0510464		UP
DLG1	0.138206	0.0511025	0.281503	UP
MORC4	0.169062	0.0511385	0.281503	UP
PPM1H	0.118448	0.0511646	0.281503	UP
RECQL4	-0.331819	0.0511973	0.281503	DOWN
ABCF1	1.11839	0.0512505		UP
AP1M1	-0.228187	0.0514303	0.282345	DOWN
POU2F1	0.356767	0.0514498	0.282345	UP
FBXW4	-0.261174	0.0514565	0.282345	DOWN
EPHX1	-0.239357	0.051515	0.282345	DOWN
ACACB	-0.23695	0.0515438	0.282345	DOWN
SARS	-0.112013	0.0515586	0.282345	DOWN
LUC7L2	0.299256	0.0515803	0.282345	UP
KIAA0040	-0.925765	0.0516457		DOWN
PCDH9	1.3433	0.0516638		UP
ADCY3	-0.591215	0.0516781		DOWN
ALG14	0.278501	0.0517068	0.282857	UP
METRN	-0.59943	0.0517781		DOWN
PLOD3	-0.220151	0.0517973	0.283172	DOWN
LSM7	-0.286488	0.0518578	0.283229	DOWN
XAB2	-0.303456	0.0518737	0.283229	DOWN
NLRP12	-0.9274	0.0518907		DOWN
FAM173A	-0.780142	0.0519755		DOWN
TMEM115	-0.265748	0.0521657	0.284643	DOWN
VPS41	0.175572	0.0522234	0.284777	UP
LPP	0.280338	0.0523099	0.284805	UP
NUMA1	-0.214382	0.0523105	0.284805	DOWN
OGT	0.139173	0.0523279	0.284805	UP
CORO1B	-0.391954	0.0524021	0.284906	DOWN
SNRPD2	-0.167967	0.0524129	0.284906	DOWN
MZF1	-0.810198	0.052413		DOWN
LIPA	0.162134	0.0527095	0.286337	UP
ASAP3	-0.249724	0.0527661	0.286464	DOWN
DGKZ	-0.299275	0.0528036	0.286486	DOWN
MX1	1.34069	0.0528222		UP
AL031315.1	2.97557	0.0528524		UP
RPS19	-0.177777	0.0529416	0.287054	DOWN
SPOP	0.128284	0.0529802	0.287082	UP
BRPF3	-0.253817	0.0530619	0.287258	DOWN
ECSIT	-0.374841	0.0530795	0.287258	DOWN
FUCA1	0.165696	0.0532997	0.288192	UP
ATP5MC1	-0.13352	0.0533749	0.288192	DOWN
CES1	-0.384059	0.0533755	0.288192	DOWN
RNF31	-0.22906	0.0534279	0.288192	DOWN
CENPO	-0.178742	0.0534548	0.288192	DOWN
WDR74	-0.194703	0.0534698	0.288192	DOWN
AGGF1	0.191871	0.0535147	0.288192	UP
MTMR12	0.115197	0.0535918	0.288192	UP
SPEN	-0.125734	0.0535973	0.288192	DOWN
TMEM177	-0.152991	0.0536239	0.288192	DOWN
DMAP1	-0.259047	0.0536508	0.288192	DOWN
ETS2	-0.184338	0.0536545	0.288192	DOWN
WDR27	0.523215	0.0537625		UP
ADRA2C	-0.261869	0.0537796	0.288683	DOWN
DPF2	-0.156409	0.0538519	0.288737	DOWN
METTL14	0.18011	0.0538722	0.288737	UP
TRMT112	-0.13242	0.0539023	0.288737	DOWN
RWDD1	0.18738	0.0539463	0.288737	UP
DLK1	-0.383794	0.053999	0.288737	DOWN
CBR4	0.201614	0.0540141	0.288737	UP
C18orf21	0.239582	0.0540247	0.288737	UP
SNX15	-0.205399	0.0541264	0.2891	DOWN
SMCHD1	0.167693	0.0541665	0.289135	UP
KLHL28	0.295731	0.0542421	0.289358	UP
STMN3	-0.353205	0.0543318	0.289657	DOWN
IGFLR1	-0.574311	0.0543657		DOWN
ZBTB7B	-0.338856	0.05442	0.289947	DOWN
GALNT16	1.28736	0.0546157		UP
ARL5B	0.207249	0.054662	0.290944	UP
ZDHHC6	0.149263	0.0546747	0.290944	UP
DYNC1LI2	0.116972	0.0547369	0.290996	UP
ATP1B1	0.159576	0.0547523	0.290996	UP
RBM10	-0.262628	0.0548444	0.291038	DOWN
GNAQ	0.192736	0.0548558	0.291038	UP
COLCA2	0.302798	0.0549495	0.291038	UP
RGS3	-0.306876	0.0549598	0.291038	DOWN
TRAM1	0.13882	0.0549784	0.291038	UP
PCBP2	-0.0866478	0.0549888	0.291038	DOWN
LPIN1	0.304755	0.0551146	0.291038	UP
MBLAC1	-0.826537	0.0551257		DOWN
NPIPB5	-0.435307	0.0551266	0.291038	DOWN
MICAL2	-1.26769	0.0551592		DOWN
NUP85	-0.218675	0.055184	0.291038	DOWN
PEX14	-0.294983	0.0551956	0.291038	DOWN
SYNJ1	0.259963	0.0552514	0.291038	UP
CALM3	-0.0882707	0.0552542	0.291038	DOWN
CCDC22	-0.330509	0.0553427	0.291038	DOWN
DEF8	-0.187287	0.0553448	0.291038	DOWN
HYAL1	-0.143606	0.0553668	0.291038	DOWN
CCDC88C	-0.224609	0.0553802	0.291038	DOWN
BET1	0.21423	0.0553891	0.291038	UP
SLC26A1	-0.518297	0.0553993	0.291038	DOWN
FGA	0.4901	0.0554035	0.291038	UP
NECTIN2	-0.228027	0.0555053	0.29135	DOWN
DAGLB	-0.249022	0.0555308	0.29135	DOWN
ASAP2	-0.117816	0.0556211	0.291646	DOWN
ACOT2	-0.188702	0.0557133	0.291951	DOWN
MRPL13	0.236387	0.0558136	0.292299	UP
MCC	-0.635725	0.0558921		DOWN
SREBF1	-0.351917	0.0559217	0.292686	DOWN
SPIN1	0.112776	0.0559639	0.292729	UP
KCTD5	-0.18048	0.0560543	0.293024	DOWN
PSENEN	-0.238175	0.0561718	0.293459	DOWN
MSMO1	0.196838	0.0562514	0.293475	UP
TUBA1B	-0.232377	0.0562607	0.293475	DOWN
TMEM79	-0.930129	0.0562643		DOWN
GAPDH	-0.117332	0.0562969	0.293475	DOWN
SLC9A1	-0.290551	0.0563114	0.293475	DOWN
CCNT1	0.188479	0.0564544	0.294042	UP
MYBBP1A	-0.273714	0.0566369	0.294534	DOWN
PARD6B	0.234172	0.056657	0.294534	UP
TRPT1	-0.344977	0.0566593		DOWN
TLN1	-0.187367	0.0566714	0.294534	DOWN
PITPNA	0.169791	0.0566859	0.294534	UP
PPIP5K2	0.162119	0.0567505	0.29469	UP
TMEM101	-0.205625	0.0568004	0.29469	DOWN
MRPL30	0.156278	0.0568189	0.29469	UP
QPCTL	-0.215116	0.0568596	0.294724	DOWN
SEMA5A	2.54285	0.0568608		UP
TCF7	-0.177707	0.0569866	0.29505	DOWN
TCEAL9	0.292089	0.0569939	0.29505	UP
TMEM168	0.238109	0.0570255	0.29505	UP
GOLT1B	0.210056	0.0570642	0.295072	UP
HIST1H3E	0.69952	0.0571587		UP
CRNKL1	0.137453	0.0571673	0.295374	UP
ADPRHL2	-0.182491	0.0572206	0.295374	DOWN
POLR1A	-0.118264	0.0572465	0.295374	DOWN
FOXQ1	-0.271556	0.0572602	0.295374	DOWN
MGAT4B	-0.226989	0.0573094	0.295451	DOWN
ADAMTS6	0.76905	0.0574031		UP
ANXA11	-0.151764	0.0574988	0.29625	DOWN
KRT8	-0.265571	0.0575522	0.296306	DOWN
LDB1	-0.176464	0.0575786	0.296306	DOWN
CLBA1	-0.778022	0.0575949		DOWN
MRAP2	-3.06709	0.0576275		DOWN
GPATCH2L	0.190038	0.0576634	0.296395	UP
ACD	-0.405389	0.0576648	0.296395	DOWN
PSMC4	-0.137803	0.0577582	0.296495	DOWN
SLCO1A2	-2.03292	0.0577759		DOWN
MR1	0.369129	0.0577767		UP
NSMF	-0.250124	0.0577789	0.296495	DOWN
PODXL2	-0.224048	0.0577879	0.296495	DOWN
NT5DC1	0.123057	0.0578351	0.29656	UP
RBKS	0.593578	0.0579783		UP
ASPHD1	-0.537	0.0580102	0.297247	DOWN
DNAJC5	-0.378808	0.0580383	0.297247	DOWN
AKIRIN1	0.285413	0.058074	0.297253	UP
FKBP14	0.198989	0.0582018	0.29773	UP
IFIT3	0.781901	0.0582191		UP
LPXN	-0.552435	0.0582797		DOWN
MED7	0.317009	0.058296		UP
VSIG10L	-0.443152	0.0583167	0.298107	DOWN
GPCPD1	0.195035	0.0583449	0.298107	UP
SNTB2	0.136825	0.058438	0.298406	UP
PUSL1	-0.463993	0.0584815		DOWN
CENPB	-0.204671	0.0584934	0.298511	DOWN
DHX36	0.228855	0.0585823	0.298787	UP
CCDC9B	-1.50432	0.0585843		DOWN
NOP56	-0.173442	0.0586351	0.298879	DOWN
MSMB	2.51241	0.058688		UP
CFAP97	0.128522	0.0586978	0.299021	UP
ITGA10	0.481611	0.0587012		UP
NUDT8	-0.423093	0.0587907		DOWN
ARMC7	-0.254964	0.0588381	0.299185	DOWN
NMI	0.878556	0.0588519		UP
MIIP	-0.498729	0.0588579	0.299185	DOWN
SPAG5	-0.184155	0.0588939	0.299185	DOWN
PLEKHG3	-0.326989	0.0589077	0.299185	DOWN
AVPI1	-0.256553	0.0589323	0.299185	DOWN
[truncated: 17,632 more rows]

## Sheet: Supplementary Table 4
Supplementary Table 4: Baseline characteristics for study participants included in predictive machine learning models stratified for diabetes, NAFLD/NASH and Group variable.
Baseline characteristics for study participants
	Diabetes		NAFLD / NASH			Group
Features (p)	No	Yes	0	1	2	0	1	2
Number of participants (n)	40	26	20	22	24	15	32	19
Diabetes = 1 (%)	0 (0.0)	26 (100.0)	4 (20.0)	8 (36.4)	14 (58.3)	3 (20.0)	11 (34.4)	12 (63.2)
Gender = 1 (%)	17 (42.5)	12 (46.2)	6 (30.0)	11 (50.0)	12 (50.0)	4 (26.7)	16 (50.0)	9 (47.4)
Age (mean (SD))	65.90 (11.90)	62.58 (13.84)	63.65 (13.67)	68.09 (11.93)	62.17 (12.37)	59.47 (13.14)	67.38 (11.99)	63.95 (12.82)
Group (%)
0	12 (30.0)	3 (11.5)	15 (75.0)	0 (0.0)	0 (0.0)	15 (100.0)	0 (0.0)	0 (0.0)
1	21 (52.5)	11 (42.3)	5 (25.0)	19 (86.4)	8 (33.3)	0 (0.0)	32 (100.0)	0 (0.0)
2	7 (17.5)	12 (46.2)	0 (0.0)	3 (13.6)	16 (66.7)	0 (0.0)	0 (0.0)	19 (100.0)
Body mass index (mean (SD))	31.30 (6.65)	33.46 (6.29)	26.71 (4.67)	35.18 (6.54)	33.90 (5.13)	24.56 (0.73)	34.79 (5.94)	33.68 (5.55)
Visceral fat area (mean (SD))	151.32 (87.57)	216.06 (90.40)	79.00 (51.08)	174.24 (50.16)	260.70 (68.08)	52.31 (17.87)	166.26 (33.32)	292.90 (46.18)
Subcutaneous fat area (mean (SD))	549.00 (404.20)	628.42 (415.63)	284.15 (410.21)	809.55 (306.97)	616.90 (340.79)	56.84 (16.08)	930.92 (236.53)	402.97 (150.95)
Liver fat (mean (SD))	14.16 (12.92)	20.25 (15.21)	4.04 (4.08)	12.66 (7.09)	30.56 (12.04)	2.00 (0.46)	12.30 (5.01)	35.22 (9.78)
NASH score steatosis (%)
0	12 (30.0)	4 (15.4)	16 (80.0)	0 (0.0)	0 (0.0)	15 (100.0)	1 (3.1)	0 (0.0)
1	19 (47.5)	9 (34.6)	4 (20.0)	19 (86.4)	5 (20.8)	0 (0.0)	28 (87.5)	0 (0.0)
2	9 (22.5)	13 (50.0)	0 (0.0)	3 (13.6)	19 (79.2)	0 (0.0)	3 (9.4)	19 (100.0)
NASH score balloning (%)
0	12 (30.0)	4 (15.4)	16 (80.0)	0 (0.0)	0 (0.0)	15 (100.0)	1 (3.1)	0 (0.0)
1	16 (40.0)	7 (26.9)	4 (20.0)	19 (86.4)	0 (0.0)	0 (0.0)	23 (71.9)	0 (0.0)
2	12 (30.0)	15 (57.7)	0 (0.0)	3 (13.6)	24 (100.0)	0 (0.0)	8 (25.0)	19 (100.0)
NASH score lobular inflammation (%)
0	11 (27.5)	4 (15.4)	15 (75.0)	0 (0.0)	0 (0.0)	14 (93.3)	1 (3.1)	0 (0.0)
1	12 (30.0)	6 (23.1)	4 (20.0)	12 (54.5)	2 (8.3)	1 (6.7)	17 (53.1)	0 (0.0)
2	17 (42.5)	16 (61.5)	1 (5.0)	10 (45.5)	22 (91.7)	0 (0.0)	14 (43.8)	19 (100.0)
NASH score fibrosis (%)
0	16 (40.0)	4 (15.4)	20 (100.0)	0 (0.0)	0 (0.0)	15 (100.0)	5 (15.6)	0 (0.0)
1	14 (35.0)	10 (38.5)	0 (0.0)	22 (100.0)	2 (8.3)	0 (0.0)	19 (59.4)	5 (26.3)
2	10 (25.0)	12 (46.2)	0 (0.0)	0 (0.0)	22 (91.7)	0 (0.0)	8 (25.0)	14 (73.7)
NAFLD/NASH (%)
0	16 (40.0)	4 (15.4)	20 (100.0)	0 (0.0)	0 (0.0)	15 (100.0)	5 (15.6)	0 (0.0)
1	14 (35.0)	8 (30.8)	0 (0.0)	22 (100.0)	0 (0.0)	0 (0.0)	19 (59.4)	3 (15.8)
2	10 (25.0)	14 (53.8)	0 (0.0)	0 (0.0)	24 (100.0)	0 (0.0)	8 (25.0)	16 (84.2)
Waist-to-hip ratio (mean (SD))	1.02 (0.14)	1.05 (0.12)	0.96 (0.15)	1.07 (0.09)	1.05 (0.14)	0.90 (0.07)	1.07 (0.14)	1.07 (0.10)
Mean adipocyte diameter visceral (mean (SD))	95.35 (10.16)	100.05 (7.29)	86.90 (6.80)	100.82 (5.60)	102.45 (6.89)	84.07 (4.10)	99.20 (6.14)	104.19 (6.04)
Mean adipocyte diameter subcutaneous (mean (SD))	106.04 (11.07)	106.15 (8.93)	98.70 (9.46)	108.00 (7.52)	110.48 (9.90)	96.40 (8.58)	106.84 (6.82)	112.47 (10.81)
Body fat (mean (SD))	32.44 (9.49)	35.51 (10.46)	26.68 (6.82)	38.93 (10.45)	34.61 (8.37)	23.34 (3.31)	39.22 (8.63)	32.40 (8.56)
Fasting plasma glucose mmol/l (mean (SD))	5.25 (0.45)	6.38 (0.79)	5.64 (0.78)	5.74 (0.92)	5.71 (0.79)	5.57 (0.79)	5.74 (0.85)	5.71 (0.83)
Fasting plasma insulin pmol/l (mean (SD))	93.30 (84.43)	289.15 (128.97)	102.42 (128.06)	173.98 (156.45)	223.92 (116.31)	56.09 (89.49)	203.52 (147.73)	205.05 (119.17)
OGTT 2h (mean (SD))	6.06 (0.74)	10.98 (1.68)	7.07 (2.62)	7.82 (2.59)	8.95 (2.65)	6.75 (1.74)	7.96 (2.94)	9.07 (2.55)
Insulin clamo (GIR) (mean (SD))	71.65 (28.57)	36.92 (21.60)	75.55 (35.91)	60.59 (25.73)	40.92 (21.66)	86.00 (33.07)	56.81 (25.45)	37.79 (20.46)
Glycated hemoglobin levels (HbA1c) (mean (SD))	5.50 (0.27)	6.10 (0.55)	5.57 (0.47)	5.74 (0.41)	5.87 (0.56)	5.49 (0.47)	5.78 (0.42)	5.87 (0.59)
Total cholesterol mmol/l (mean (SD))	4.86 (0.78)	5.74 (0.81)	4.74 (0.71)	5.11 (0.85)	5.69 (0.87)	4.49 (0.63)	5.10 (0.80)	5.95 (0.68)
HDL–C mmol/l (mean (SD))	1.37 (0.29)	1.27 (0.21)	1.35 (0.33)	1.23 (0.18)	1.40 (0.27)	1.35 (0.37)	1.31 (0.27)	1.34 (0.15)
LDL­–C mmol/l (mean (SD))	2.74 (0.76)	3.56 (0.84)	2.82 (0.75)	2.94 (0.91)	3.37 (0.91)	2.83 (0.84)	2.86 (0.84)	3.57 (0.82)
Triglycerides mmol/l (mean (SD))	1.53 (0.70)	2.38 (0.60)	1.33 (0.69)	2.04 (0.62)	2.15 (0.78)	1.14 (0.67)	1.93 (0.63)	2.33 (0.71)
Free fatty acids mmol/l (mean (SD))	0.48 (0.27)	0.76 (0.29)	0.47 (0.29)	0.54 (0.31)	0.73 (0.28)	0.45 (0.26)	0.56 (0.32)	0.74 (0.27)
Leptin ng/ml (mean (SD))	19.06 (13.21)	25.19 (16.61)	11.33 (13.79)	26.09 (12.48)	25.70 (13.92)	4.48 (3.64)	25.61 (12.35)	27.94 (14.36)
Adiponectin ng/ml (mean (SD))	6.40 (3.45)	4.40 (3.09)	8.33 (3.79)	5.06 (2.84)	3.86 (2.02)	9.23 (3.96)	5.13 (2.39)	3.57 (2.17)
IL–6 pmol/l (mean (SD))	1.96 (1.95)	5.33 (2.52)	1.89 (1.71)	3.47 (2.56)	4.28 (3.16)	1.40 (1.52)	2.95 (2.33)	5.35 (2.86)
Liver Gremlin-1 HPRT1 (mean (SD))	2.46 (1.12)	3.58 (1.73)	1.68 (0.55)	2.76 (0.90)	4.05 (1.59)	1.59 (0.51)	2.75 (1.08)	4.19 (1.59)
Omental-AT Gremlin-1 HPRT1 (mean (SD))	1.89 (0.98)	2.87 (1.24)	1.11 (0.61)	2.60 (0.79)	2.95 (1.15)	1.20 (0.67)	2.46 (1.04)	2.81 (1.23)
Subcutaneous-AT Gremlin-1 HPRT1 (mean (SD))	1.10 (0.63)	1.37 (0.41)	0.77 (0.26)	1.22 (0.41)	1.56 (0.63)	0.81 (0.23)	1.28 (0.56)	1.40 (0.62)
Liver BMP-4 HPRT1 (mean (SD))	0.70 (0.60)	2.21 (1.55)	0.68 (0.59)	1.02 (0.72)	2.06 (1.73)	0.59 (0.49)	1.16 (1.08)	2.08 (1.68)
Liver Hepcidin HPRT1 (mean (SD))	1.23 (1.30)	1.48 (1.19)	0.64 (0.43)	1.96 (1.56)	1.32 (1.13)	0.68 (0.47)	1.57 (1.44)	1.44 (1.21)
Liver IL­–1beta HPRT1 (mean (SD))	1.00 (1.00)	0.86 (0.75)	0.55 (0.42)	0.93 (0.77)	1.28 (1.18)	0.44 (0.30)	1.14 (1.01)	1.00 (0.93)
Liver IL–6 HPRT1 (mean (SD))	1.13 (1.06)	0.84 (0.56)	0.69 (0.54)	1.05 (0.82)	1.26 (1.15)	0.57 (0.51)	1.16 (0.93)	1.13 (1.02)
Liver TNF-alpha HPRT1 (mean (SD))	0.90 (0.76)	1.20 (0.98)	0.69 (0.51)	1.26 (1.03)	1.08 (0.86)	0.72 (0.57)	1.05 (0.82)	1.21 (1.07)
Liver p21 HPRT1 (mean (SD))	1.65 (1.21)	2.56 (1.03)	0.85 (0.55)	1.93 (0.87)	3.05 (0.97)	0.91 (0.54)	2.07 (1.18)	2.78 (1.05)
Liver p16 HPRT1 (mean (SD))	1.57 (1.05)	1.92 (1.05)	0.82 (0.41)	1.43 (0.69)	2.70 (0.89)	0.84 (0.45)	1.61 (0.98)	2.55 (0.90)
Liver SA-beta-Gal HPRT.1 (mean (SD))	1.60 (0.98)	2.05 (1.01)	0.86 (0.44)	1.47 (0.43)	2.83 (0.75)	0.90 (0.45)	1.62 (0.85)	2.72 (0.81)
Liver COL1A1 HPRT1 (mean (SD))	0.95 (0.99)	1.03 (0.85)	0.59 (0.61)	0.86 (1.08)	1.43 (0.85)	0.68 (0.69)	0.76 (0.77)	1.60 (1.08)
Liver SMA HPRT1 (mean (SD))	1.34 (1.06)	1.32 (0.88)	1.02 (0.53)	0.95 (0.86)	1.94 (1.11)	0.99 (0.57)	1.25 (1.05)	1.74 (1.02)
Liver TGF-beta HPRT1 (mean (SD))	0.95 (0.65)	1.13 (0.85)	0.85 (0.50)	0.81 (0.67)	1.36 (0.85)	0.85 (0.52)	0.85 (0.63)	1.44 (0.89)
Liver ID-1 HPRT1 (mean (SD))	3.46 (3.24)	4.05 (12.93)	2.17 (2.20)	2.53 (3.11)	6.03 (13.34)	2.25 (2.22)	4.85 (11.77)	2.88 (2.89)
Liver ID-2HPRT1 (mean (SD))	1.78 (2.05)	1.00 (1.21)	1.55 (1.70)	1.68 (2.42)	1.22 (1.15)	1.65 (1.77)	1.66 (2.21)	1.02 (0.71)
HOMA IR (mean (SD))	0.02 (0.05)	0.01 (0.01)	0.02 (0.03)	0.02 (0.05)	0.01 (0.02)	0.02 (0.03)	0.02 (0.05)	0.01 (0.01)

## Sheet: Supplementary Table 5
	Supplementary table 5: List of primers and probes used in the study
	Assays on Demands, ThermoFischer Scientific
		Gene	Assay number
	Used for human liver tissues	GREM1	Hs01879841_s1
		BMP4	Hs01041266_m1
		p16	Hs00923894_m1
		p21	Hs00945621_m1
		SA-β-Gal	Hs01035168_m1
		IL-1β	Hs01555410_m1
		IL-6	Hs00985639_m1
		ID1	Hs00357821_g1
		ID2	Hs00747379_m1
		TGF-β1	Hs00171257_m1
		COL1A1	Hs00164004_m1
		HAMP	Hs00221783_m1
		αSMA	Hs00426835_g1
		HPRT1	Hs01003267_m1
	Assays on Demands, ThermoFischer Scientific
		Gene	Assay number
	Used for invitro experiments	ID1	Hs03676575_s1
		ID2	Hs04187239_m1
		ID3	Hs00171409_m1
		COL1A1	Hs00164004_m1
		αSMA	Hs00426835_g1
		CTGF	Hs00170014_m1
		CD36	Hs00169627_m1
		FASN	Hs00188012_m1
		SREBP1	Hs00231674_m1
		FABP1	Hs00155026_m1
		LATS1	Hs01125524_m1
		TAZ	Hs00794094_m1
		ANKRD1	Hs00923600_m1
		AXL	Hs01064444_m1
		AMOTL2	Hs01048101_m1
		CYR61	Hs00155479_m1
		MYC	Hs00153408_m1
		HAMP	Hs00221783_m1
	In house design
		Gene
	Used for invitro experiments	IL8	Forward	GCGCCAACACAGAAATTATTGTA
			Reverse	TGAATTCTCAGCCCTCTTCAAA
			Probe	TTCTCCACAACCCTCTGCACCCAG
		IL-1β	Forward	GCAACAAGTGGTGTTCTCCAT
			Reverse	CACTCTCCAGCTGTAGAGTGGG
			Probe	CCTGTGGCCTTGGGCCTCAA
		IL6	Forward	AGCCCTGAGAAAGGAGACATGTAA
			Reverse	TTCACCAGGCAAGTCTCCTCAT
			Probe	TGTGTGAAAGCAGCAAAGAGGCACTGG
		CCL2	Forward	TCGCTCAGCCAGATGCAAT
			Reverse	ACACTTGCTGCTGGTGATTCTT
			Probe	TCAGTGCAGAGGCTCGCGAGCT
	Endogenous Controls
	Euk 18S rRNA (20X) Thermo Fischer Scientific #4310893E (vic/TAMRA probe)
	Euk 18S rRNA (20X) Thermo Fischer Scientific #4319413E (vic/MGB probe)

## Sheet: Supplementary Table 6
Supplementary Table 6: Differential gene expression between visceral adipose tissue of NAFLD and NASH patients
Two-tailed p values were calculated by the DESeq2 method. Count values of genes, which fit negative binomial distribution, were used as input. Benjamini-Hochberg method was used to adjust p values.
ENS_G	symbol	baseMean	log2FoldChange	lfcSE	stat	pvalue	padj
ENSG00000100721	TCL1A	79.5794	4.12955	0.795621	5.19034	2.1e-07	0.00259052
ENSG00000136444	RSAD1	93.2286	0.681034	0.14586	4.66911	3.03e-06	0.0186662
ENSG00000196189	SEMA4A	30.1375	1.83996	0.423876	4.34081	1.42e-05	0.0583978
ENSG00000042980	ADAM28	43.6938	1.86196	0.435837	4.27214	1.94e-05	0.0597312
ENSG00000105369	CD79A	34.9988	2.99242	0.712026	4.20269	2.64e-05	0.0651021
ENSG00000167895	TMC8	73.6542	1.81095	0.440305	4.11294	3.91e-05	0.0764683
ENSG00000152439	ZNF773	52.5289	0.856836	0.20956	4.08873	4.34e-05	0.0764683
ENSG00000272398	CD24	27.1561	1.82494	0.458637	3.97905	6.92e-05	0.106735
ENSG00000119866	BCL11A	40.2794	1.55898	0.397291	3.92403	8.71e-05	0.117399
ENSG00000162813	BPNT1	66.0315	0.669757	0.171614	3.90269	9.51e-05	0.117399
ENSG00000137101	CD72	47.7017	1.89264	0.498769	3.79462	0.00014787	0.164949
ENSG00000197520	FAM177B	6.72329	2.44939	0.651746	3.75819	0.000171144	0.164949
ENSG00000157017	GHRL	6.20553	2.32495	0.61926	3.7544	0.000173757	0.164949
ENSG00000100632	ERH	71.5916	-0.782232	0.209622	-3.73163	0.000190247	0.166817
ENSG00000160602	NEK8	39.5294	1.18799	0.319734	3.71555	0.00020276	0.166817
ENSG00000104921	FCER2	78.7835	2.28132	0.61685	3.69834	0.000217013	0.167384
ENSG00000171608	PIK3CD	79.1742	1.0927	0.298655	3.65874	0.000253458	0.183996
ENSG00000111913	RIPOR2	120.12	1.25628	0.346175	3.62902	0.0002845	0.195057
ENSG00000072818	ACAP1	21.3579	1.72413	0.480582	3.58758	0.000333756	0.206837
ENSG00000055163	CYFIP2	53.1623	1.54316	0.4307	3.58291	0.000339793	0.206837
ENSG00000263528	IKBKE	53.3504	1.06811	0.300527	3.55413	0.000379232	0.206837
ENSG00000149636	DSN1	58.2657	0.76887	0.216539	3.55072	0.00038418	0.206837
ENSG00000110777	POU2AF1	37.0709	1.40396	0.3955	3.54983	0.000385484	0.206837
ENSG00000106948	AKNA	171.18	0.851731	0.241774	3.52284	0.000426949	0.21377
ENSG00000126353	CCR7	71.955	2.05105	0.582836	3.51908	0.000433049	0.21377
ENSG00000103365	GGA2	154.867	0.700035	0.199837	3.50303	0.000459996	0.218339
ENSG00000160339	FCN2	8.52223	-1.40991	0.403697	-3.49249	0.000478544	0.21873
ENSG00000140829	DHX38	80.1113	0.537768	0.155063	3.46806	0.000524231	0.231055
ENSG00000196136	SERPINA3	71.24	1.28871	0.372778	3.45705	0.000546128	0.232406
ENSG00000184500	PROS1	16.1996	2.36937	0.691252	3.42765	0.000608819	0.250448
ENSG00000011114	BTBD7	15.1768	-1.56355	0.458187	-3.41248	0.000643749	0.256274
ENSG00000111725	PRKAB1	83.0762	0.813919	0.240103	3.38987	0.000699247	0.269669
ENSG00000086730	LAT2	94.8845	1.18817	0.352866	3.3672	0.000759362	0.277263
ENSG00000112486	CCR6	19.0168	1.75604	0.522004	3.36403	0.000768124	0.277263
ENSG00000048471	SNX29	131.353	0.481339	0.14336	3.35756	0.000786339	0.277263
ENSG00000164002	EXO5	41.5887	0.536566	0.16211	3.30988	0.000933344	0.295667
ENSG00000006607	FARP2	66.2082	0.575111	0.173866	3.30778	0.000940384	0.295667
ENSG00000141293	SKAP1	38.6736	1.55179	0.469717	3.30366	0.000954307	0.295667
ENSG00000135426	TESPA1	50.0755	0.907677	0.275361	3.29631	0.000979623	0.295667
ENSG00000161405	IKZF3	111.271	1.05464	0.320553	3.29006	0.00100165	0.295667
ENSG00000106952	TNFSF8	14.5406	1.20702	0.367008	3.28881	0.00100612	0.295667
ENSG00000181847	TIGIT	26.1539	1.40967	0.428632	3.28878	0.00100624	0.295667
ENSG00000102245	CD40LG	8.28445	1.70598	0.520473	3.27775	0.00104637	0.300309
ENSG00000196367	TRRAP	66.2268	0.611791	0.187592	3.26128	0.0011091	0.308512
ENSG00000153064	BANK1	62.3499	1.32203	0.405873	3.25725	0.00112495	0.308512
ENSG00000122122	SASH3	71.1567	1.23547	0.382659	3.22864	0.0012438	0.333691
ENSG00000135272	MDFIC	176.165	-0.557965	0.173622	-3.21368	0.00131048	0.33988
ENSG00000081059	TCF7	61.7578	1.39925	0.435745	3.21117	0.00132195	0.33988
ENSG00000110448	CD5	19.7212	1.5068	0.470367	3.20345	0.0013579	0.34023
ENSG00000101442	ACTR5	34.4855	0.599031	0.187539	3.19416	0.00140237	0.34023
ENSG00000138336	TET1	51.0395	-0.609692	0.191283	-3.18739	0.00143565	0.34023
ENSG00000110583	NAA40	15.7246	1.22522	0.384946	3.18284	0.00145838	0.34023
ENSG00000163644	PPM1K	150.915	0.623947	0.196236	3.17958	0.00147487	0.34023
ENSG00000137642	SORL1	119.074	0.807919	0.254313	3.17687	0.00148873	0.34023
ENSG00000283154	IQCJ-SCHIP1	35.2079	-0.829634	0.261888	-3.1679	0.00153545	0.344527
ENSG00000115232	ITGA4	34.317	1.11595	0.353059	3.1608	0.00157336	0.34567
ENSG00000136167	LCP1	329.019	1.09813	0.348365	3.15224	0.00162025	0.34567
ENSG00000119725	ZNF410	134.987	0.759751	0.241232	3.14947	0.00163567	0.34567
ENSG00000159618	ADGRG5	10.9246	2.67236	0.850972	3.14036	0.00168738	0.34567
ENSG00000074370	ATP2A3	27.1934	0.896588	0.285531	3.14007	0.00168909	0.34567
ENSG00000020633	RUNX3	32.2477	1.20607	0.384502	3.1367	0.0017086	0.34567
ENSG00000144504	ANKMY1	31.9439	0.795741	0.254491	3.1268	0.00176722	0.350935
ENSG00000135919	SERPINE2	65.0735	1.06739	0.34225	3.11874	0.00181625	0.350935
ENSG00000111371	SLC38A1	93.7062	0.89434	0.286818	3.11814	0.00181993	0.350935
ENSG00000166501	PRKCB	75.95	0.894127	0.288901	3.09492	0.00196867	0.373727
ENSG00000102445	RUBCNL	58.5175	0.896095	0.290017	3.0898	0.00200293	0.373727
ENSG00000188822	CNR2	35.7014	1.27774	0.414049	3.08596	0.00202899	0.373727
ENSG00000149257	SERPINH1	903.5	-0.658042	0.213918	-3.07614	0.00209697	0.380568
ENSG00000116717	GADD45A	521.263	-0.86038	0.281975	-3.05126	0.0022788	0.395377
ENSG00000133313	CNDP2	347.968	0.441219	0.144752	3.0481	0.00230291	0.395377
ENSG00000079263	SP140	39.5794	1.40007	0.459615	3.04618	0.00231767	0.395377
ENSG00000102900	NUP93	97.3028	0.568841	0.186764	3.04578	0.0023208	0.395377
ENSG00000130348	QRSL1	65.7906	0.733529	0.241121	3.04216	0.00234884	0.395377
ENSG00000111605	CPSF6	88.2355	0.40403	0.132932	3.03936	0.00237079	0.395377
ENSG00000130518	IQCN	42.1734	0.949364	0.313551	3.02779	0.00246352	0.401589
ENSG00000196839	ADA	239.885	0.625783	0.207249	3.01948	0.00253213	0.401589
ENSG00000148229	POLE3	194.532	0.479889	0.158957	3.01898	0.00253628	0.401589
ENSG00000196684	HSH2D	12.2342	0.999525	0.331106	3.01875	0.0025382	0.401589
ENSG00000145283	SLC10A6	6.77857	-1.64025	0.544528	-3.01224	0.00259324	0.405103
ENSG00000116406	EDEM3	46.1885	-0.616866	0.205264	-3.00524	0.00265374	0.409373
ENSG00000136811	ODF2	64.7434	0.523476	0.174629	2.99764	0.00272076	0.411192
ENSG00000166863	TAC3	4.13037	3.70238	1.23562	2.99637	0.00273217	0.411192
ENSG00000185811	IKZF1	98.7126	1.18204	0.395504	2.98869	0.00280178	0.416587
ENSG00000105639	JAK3	71.2134	1.16092	0.389264	2.98235	0.0028604	0.420241
ENSG00000146223	RPL7L1	309.129	0.261269	0.0877777	2.97648	0.00291577	0.423336
ENSG00000050730	TNIP3	12.4499	0.965096	0.325182	2.96786	0.00299879	0.430327
ENSG00000167272	POP5	52.3709	0.857661	0.289656	2.96097	0.00306674	0.435019
ENSG00000013725	CD6	19.1639	2.09533	0.710483	2.94916	0.00318636	0.446811
ENSG00000179562	GCC1	43.4271	0.506184	0.171838	2.9457	0.00322228	0.446811
ENSG00000188818	ZDHHC11	13.7269	1.18666	0.404926	2.93055	0.00338361	0.45694
ENSG00000163219	ARHGAP25	68.0751	0.804352	0.27506	2.92428	0.00345259	0.45694
ENSG00000143390	RFX5	78.285	0.604355	0.20667	2.92425	0.00345289	0.45694
ENSG00000107551	RASSF4	270.62	0.716555	0.245085	2.9237	0.00345897	0.45694
ENSG00000012504	NR1H4	3.90465	1.43705	0.49184	2.92177	0.00348046	0.45694
ENSG00000100297	MCM5	110.553	0.771427	0.265376	2.90692	0.00365008	0.466079
ENSG00000152127	MGAT5	97.711	0.551217	0.189701	2.90571	0.00366416	0.466079
ENSG00000165209	STRBP	50.4882	0.836221	0.288031	2.90323	0.00369338	0.466079
ENSG00000205436	EXOC3L4	9.85771	1.70922	0.588863	2.90257	0.00370113	0.466079
ENSG00000198133	TMEM229B	15.8476	1.09166	0.377412	2.8925	0.0038219	0.476424
ENSG00000125166	GOT2	129.357	0.409406	0.141794	2.88733	0.00388529	0.477116
ENSG00000174529	TMEM81	7.03277	1.08115	0.37467	2.8856	0.00390671	0.477116
ENSG00000172115	CYCS	558.08	-0.502106	0.17423	-2.88185	0.00395345	0.477116
ENSG00000075884	ARHGAP15	122.975	0.681282	0.236591	2.87958	0.00398209	0.477116
ENSG00000139626	ITGB7	50.8838	1.19179	0.414619	2.87442	0.00404768	0.480312
ENSG00000009790	TRAF3IP3	108.143	1.38141	0.481928	2.86642	0.00415144	0.486834
ENSG00000124243	BCAS4	79.938	0.910064	0.317745	2.86413	0.00418154	0.486834
ENSG00000162897	FCAMR	6.08919	2.70725	0.946937	2.85895	0.00425041	0.489024
ENSG00000206177	HBM	83.8781	-1.77897	0.622776	-2.85651	0.00428323	0.489024
ENSG00000128815	WDFY4	42.6319	1.06635	0.374219	2.84953	0.00437844	0.489024
ENSG00000143748	NVL	29.3371	0.64869	0.22778	2.84787	0.00440122	0.489024
ENSG00000157259	GATAD1	132.604	-0.352314	0.123802	-2.84578	0.00443025	0.489024
ENSG00000128040	SPINK2	2.38309	2.89908	1.01938	2.84395	0.00445577	0.489024
ENSG00000163687	DNASE1L3	140.826	1.04118	0.366573	2.8403	0.00450711	0.489024
ENSG00000130119	GNL3L	119.8	0.575096	0.202529	2.83958	0.00451736	0.489024
ENSG00000065802	ASB1	51.6775	0.537839	0.190026	2.83034	0.00464983	0.495429
ENSG00000168685	IL7R	109.528	1.09542	0.387095	2.82986	0.00465682	0.495429
ENSG00000074966	TXK	7.66082	2.16088	0.764436	2.82676	0.00470212	0.495973
ENSG00000182162	P2RY8	56.7164	0.973391	0.345145	2.82024	0.00479874	0.49692
ENSG00000101445	PPP1R16B	43.4286	0.695502	0.246655	2.81973	0.00480639	0.49692
ENSG00000213402	PTPRCAP	100.442	1.05526	0.374824	2.81535	0.00487249	0.49692
ENSG00000162231	NXF1	149.387	0.427268	0.15182	2.81431	0.00488824	0.49692
ENSG00000169994	MYO7B	12.8574	1.07097	0.380758	2.81272	0.00491242	0.49692
ENSG00000182566	CLEC4G	106.427	1.36723	0.487449	2.80487	0.00503366	0.498134
ENSG00000143297	FCRL5	16.9659	1.78066	0.635159	2.80349	0.00505531	0.498134
ENSG00000196214	ZNF766	130.056	0.408724	0.145806	2.8032	0.0050599	0.498134
ENSG00000143614	GATAD2B	12.2621	1.16526	0.416074	2.80061	0.00510065	0.498134
ENSG00000164736	SOX17	245.975	-1.0695	0.382218	-2.79815	0.00513958	0.498134
ENSG00000198563	DDX39B	26.2632	1.33316	0.477775	2.79036	0.00526493	0.498134
ENSG00000275714	H3C1	6.28014	1.4244	0.51063	2.78949	0.00527911	0.498134
ENSG00000197943	PLCG2	285.978	0.968259	0.34716	2.78909	0.00528568	0.498134
ENSG00000137509	PRCP	360.762	0.371417	0.133183	2.78877	0.00529093	0.498134
ENSG00000162894	FCMR	87.573	1.26158	0.452749	2.7865	0.00532807	0.498134
ENSG00000109684	CLNK	18.4022	0.951856	0.342561	2.77865	0.00545859	0.498217
ENSG00000108511	HOXB6	52.6653	-0.893185	0.321538	-2.77785	0.005472	0.498217
ENSG00000105173	CCNE1	7.51253	1.41625	0.510099	2.77642	0.00549607	0.498217
ENSG00000117262	GPR89A	36.3436	1.35361	0.487662	2.77571	0.00550818	0.498217
ENSG00000100362	PVALB	2.95615	2.44034	0.879705	2.77405	0.00553634	0.498217
ENSG00000166821	PEX11A	152.941	-0.391399	0.141404	-2.76795	0.00564109	0.498217
ENSG00000135392	DNAJC14	25.7186	0.742532	0.268289	2.76765	0.00564614	0.498217
ENSG00000158773	USF1	14.5833	-1.55848	0.563502	-2.76571	0.00567996	0.498217
ENSG00000228253	MT-ATP8	2089.1	-0.564741	0.20432	-2.764	0.00570972	0.498217
ENSG00000072858	SIDT1	26.7546	1.00551	0.363959	2.76269	0.00573266	0.498217
ENSG00000173762	CD7	5.82349	1.50056	0.544122	2.75777	0.00581964	0.502239
ENSG00000206538	VGLL3	98.8685	-0.481784	0.175148	-2.75072	0.00594646	0.508607
ENSG00000115758	ODC1	193.376	0.537843	0.195755	2.74754	0.00600447	0.508607
ENSG00000146285	SCML4	65.4789	0.872177	0.317821	2.74424	0.00606518	0.508607
ENSG00000104299	INTS9	51.1212	0.528023	0.192534	2.74249	0.00609746	0.508607
ENSG00000127084	FGD3	59.4081	1.04822	0.382228	2.74238	0.00609949	0.508607
ENSG00000035115	SH3YL1	42.666	0.676141	0.247347	2.73358	0.00626509	0.516821
ENSG00000100368	CSF2RB	21.9429	0.84128	0.307857	2.7327	0.00628176	0.516821
ENSG00000166913	YWHAB	1156.71	0.254276	0.0933125	2.72499	0.00643031	0.518609
ENSG00000159259	CHAF1B	30.834	0.689392	0.253082	2.72399	0.00644984	0.518609
ENSG00000099194	SCD	6146.44	-1.118	0.41056	-2.7231	0.00646715	0.518609
ENSG00000142945	KIF2C	6.45064	1.7249	0.633483	2.72288	0.00647159	0.518609
ENSG00000142512	SIGLEC10	36.88	1.09389	0.403198	2.71303	0.00666712	0.526602
ENSG00000160991	ORAI2	232.692	0.546905	0.201825	2.7098	0.00673248	0.526602
ENSG00000111144	LTA4H	174.887	0.467167	0.172499	2.70823	0.0067644	0.526602
ENSG00000121210	TMEM131L	74.595	0.65483	0.242297	2.70259	0.00688013	0.526602
ENSG00000175857	GAPT	10.2915	1.42515	0.528084	2.69872	0.00696061	0.526602
ENSG00000143549	TPM3	952.174	0.328451	0.12175	2.69776	0.00698083	0.526602
ENSG00000124780	KCNK17	19.9266	1.60717	0.595777	2.6976	0.00698405	0.526602
ENSG00000159387	IRX6	285.004	-0.786352	0.291654	-2.69619	0.00701383	0.526602
ENSG00000164347	GFM2	14.056	1.14129	0.423304	2.69614	0.00701485	0.526602
ENSG00000180448	ARHGAP45	49.9838	1.17288	0.435217	2.69492	0.0070405	0.526602
ENSG00000100385	IL2RB	21.736	1.1568	0.429254	2.69491	0.00704071	0.526602
ENSG00000139445	FOXN4	13.9049	1.82023	0.677224	2.68778	0.00719287	0.532816
ENSG00000186001	LRCH3	144.573	0.406569	0.151311	2.68698	0.00721014	0.532816
ENSG00000196092	PAX5	18.3756	1.24772	0.464929	2.68367	0.00728195	0.532964
ENSG00000163508	EOMES	16.4326	0.991145	0.369969	2.67899	0.00738436	0.532964
ENSG00000182326	C1S	1565.87	0.754185	0.28163	2.67793	0.00740794	0.532964
ENSG00000100410	PHF5A	69.5233	-0.74519	0.278326	-2.6774	0.00741953	0.532964
ENSG00000022556	NLRP2	6.43485	1.02732	0.383756	2.67702	0.00742807	0.532964
ENSG00000132388	UBE2G1	123.306	0.368709	0.138005	2.67171	0.0075466	0.537217
ENSG00000110934	BIN2	33.4357	1.02931	0.385442	2.67047	0.00757441	0.537217
ENSG00000118137	APOA1	23.2467	-1.5391	0.577469	-2.66525	0.0076932	0.53972
ENSG00000068831	RASGRP2	39.7145	1.10795	0.416105	2.66266	0.00775259	0.53972
ENSG00000086205	FOLH1	5.80631	1.4808	0.556317	2.6618	0.00777245	0.53972
ENSG00000154814	OXNAD1	64.2754	0.601358	0.225994	2.66094	0.0077923	0.53972
ENSG00000180098	TRNAU1AP	29.6594	0.5957	0.223999	2.65938	0.00782837	0.53972
ENSG00000146733	PSPH	43.4013	0.584325	0.220044	2.6555	0.0079192	0.540089
ENSG00000056558	TRAF1	29.1757	1.01189	0.381069	2.65541	0.00792125	0.540089
ENSG00000007312	CD79B	81.5615	1.46315	0.552899	2.64632	0.00813719	0.541049
ENSG00000180096	SEPTIN1	28.7275	2.59176	0.980068	2.64447	0.00818188	0.541049
ENSG00000119977	TCTN3	119.223	0.521028	0.197347	2.64017	0.00828654	0.541049
ENSG00000183431	SF3A3	285.345	0.285929	0.108348	2.63898	0.00831564	0.541049
ENSG00000198399	ITSN2	391.135	0.350497	0.132827	2.63874	0.00832142	0.541049
ENSG00000165025	SYK	221.759	0.807387	0.306205	2.63676	0.00837028	0.541049
ENSG00000100453	GZMB	45.794	1.22862	0.465964	2.63672	0.00837119	0.541049
ENSG00000174370	C11orf45	7.76718	-1.08241	0.410608	-2.63611	0.00838621	0.541049
ENSG00000169508	GPR183	79.5022	0.985572	0.374037	2.63496	0.00841468	0.541049
ENSG00000188404	SELL	47.4584	1.35176	0.513023	2.63489	0.00841639	0.541049
ENSG00000213658	LAT	62.9543	1.05701	0.401266	2.63418	0.00843398	0.541049
ENSG00000269404	SPIB	44.4376	1.02054	0.387858	2.63122	0.00850793	0.541049
ENSG00000113575	PPP2CA	421.764	0.358121	0.136137	2.63059	0.00852378	0.541049
ENSG00000160951	PTGER1	14.022	-1.06138	0.403633	-2.62958	0.0085491	0.541049
ENSG00000139725	RHOF	31.2278	0.916396	0.349643	2.62095	0.00876863	0.547592
ENSG00000069493	CLEC2D	66.9461	0.782185	0.298447	2.62085	0.00877107	0.547592
ENSG00000175084	DES	238.378	1.74341	0.665354	2.62028	0.00878579	0.547592
ENSG00000145907	G3BP1	153.109	0.482469	0.184362	2.61697	0.00887135	0.547592
ENSG00000178971	CTC1	73.3446	0.750025	0.286776	2.61537	0.00891315	0.547592
ENSG00000172724	CCL19	114.838	1.48817	0.569055	2.61515	0.00891873	0.547592
ENSG00000138600	SPPL2A	171.034	0.383625	0.14695	2.61058	0.00903883	0.550333
ENSG00000137338	PGBD1	23.7941	0.554651	0.212505	2.61006	0.00905255	0.550333
ENSG00000131043	AAR2	234.754	0.508971	0.195325	2.60577	0.00916678	0.55316
ENSG00000122592	HOXA7	153.852	-0.483079	0.185768	-2.60044	0.00931048	0.55316
ENSG00000173145	NOC3L	37.8107	-0.696866	0.268338	-2.59698	0.00940486	0.55316
ENSG00000133317	LGALS12	603.478	-0.579132	0.223006	-2.59694	0.00940593	0.55316
ENSG00000008083	JARID2	63.6747	0.563977	0.21731	2.59526	0.0094519	0.55316
ENSG00000197471	SPN	56.4419	0.724151	0.279508	2.5908	0.00957518	0.55316
ENSG00000122218	COPA	377.716	0.457863	0.176898	2.58829	0.00964524	0.55316
ENSG00000011260	UTP18	116.336	0.470314	0.181834	2.5865	0.00969561	0.55316
ENSG00000218336	TENM3	100.265	-0.427174	0.165163	-2.58637	0.00969916	0.55316
ENSG00000165113	GKAP1	41.1241	-0.477498	0.184635	-2.58617	0.00970489	0.55316
ENSG00000123080	CDKN2C	652.876	-0.727528	0.281426	-2.58515	0.00973367	0.55316
ENSG00000196419	XRCC6	1086.45	0.36021	0.13946	2.58289	0.00979777	0.55316
ENSG00000158163	DZIP1L	32.5445	-0.733062	0.284125	-2.58007	0.00987802	0.55316
ENSG00000160223	ICOSLG	56.1893	0.63845	0.247682	2.5777	0.00994597	0.55316
ENSG00000186517	ARHGAP30	144.87	0.808269	0.3136	2.57739	0.00995492	0.55316
ENSG00000112769	LAMA4	1552.74	-0.543928	0.211146	-2.57607	0.0099929	0.55316
ENSG00000284931	AC104389.6	68.0796	1.9328	0.750641	2.57487	0.0100278	0.55316
ENSG00000159496	RGL4	8.36067	1.49169	0.579543	2.57391	0.0100557	0.55316
ENSG00000187513	GJA4	194.021	-0.488862	0.190025	-2.57262	0.0100933	0.55316
ENSG00000198363	ASPH	1940.64	-0.614463	0.238962	-2.57138	0.0101293	0.55316
ENSG00000106479	ZNF862	52.3781	0.544089	0.211636	2.57087	0.0101442	0.55316
ENSG00000178882	RFLNA	10.5796	-1.69338	0.659006	-2.5696	0.0101817	0.55316
ENSG00000130347	RTN4IP1	29.2355	0.720104	0.2805	2.56721	0.0102519	0.55316
ENSG00000172349	IL16	206.203	0.61627	0.240126	2.56645	0.0102747	0.55316
ENSG00000091879	ANGPT2	124.976	-0.558799	0.217737	-2.56639	0.0102762	0.55316
ENSG00000104880	ARHGEF18	124.241	0.640577	0.249726	2.56512	0.0103139	0.55316
ENSG00000124743	KLHL31	178.192	-0.964144	0.375892	-2.56495	0.0103191	0.55316
ENSG00000128218	VPREB3	7.00017	1.51362	0.590386	2.56377	0.0103541	0.55316
ENSG00000174236	REP15	7.64599	1.09144	0.426291	2.56032	0.0104575	0.554726
ENSG00000197728	RPS26	283.982	-0.555903	0.217518	-2.55566	0.0105986	0.554726
ENSG00000131477	RAMP2	325.665	-0.43922	0.171923	-2.55476	0.0106262	0.554726
ENSG00000134030	CTIF	33.15	-0.532527	0.208465	-2.55452	0.0106335	0.554726
ENSG00000138795	LEF1	12.3674	1.4427	0.565213	2.55249	0.0106955	0.554726
ENSG00000204852	TCTN1	93.0626	0.823781	0.322757	2.55232	0.0107007	0.554726
ENSG00000249115	HAUS5	59.8471	0.543576	0.213151	2.55019	0.0107663	0.554726
ENSG00000162419	GMEB1	66.4589	0.400637	0.157204	2.54852	0.0108181	0.554726
ENSG00000105371	ICAM4	17.2631	0.678886	0.266394	2.54843	0.0108209	0.554726
ENSG00000140157	NIPA2	67.2778	0.474842	0.18648	2.54635	0.0108857	0.554726
ENSG00000091490	SEL1L3	48.1363	0.912236	0.358274	2.5462	0.0108904	0.554726
ENSG00000106006	HOXA6	30.9408	-0.918201	0.360764	-2.54516	0.0109228	0.554726
ENSG00000172116	CD8B	28.3772	1.01359	0.399137	2.53946	0.0111024	0.557959
ENSG00000110848	CD69	40.0517	1.28383	0.50581	2.53817	0.0111435	0.557959
ENSG00000125968	ID1	751.44	-0.949333	0.374096	-2.53767	0.0111594	0.557959
ENSG00000170364	SETMAR	25.1034	0.672711	0.265116	2.53742	0.0111673	0.557959
ENSG00000144445	KANSL1L	20.9815	-0.727788	0.287254	-2.53361	0.0112895	0.561788
ENSG00000119760	SUPT7L	176.58	0.252995	0.0999943	2.5301	0.011403	0.563601
ENSG00000116120	FARSB	175.122	0.426068	0.168429	2.52966	0.0114172	0.563601
ENSG00000196405	EVL	238.17	0.723514	0.28621	2.52791	0.0114744	0.564165
ENSG00000204805	AL391987.2	43.7071	1.12362	0.44585	2.52017	0.0117297	0.572387
ENSG00000245848	CEBPA	323.147	-0.545068	0.216294	-2.52003	0.0117344	0.572387
ENSG00000250479	CHCHD10	30.7779	-0.681658	0.270653	-2.51857	0.0117832	0.572504
ENSG00000165506	DNAAF2	57.0346	0.364021	0.144774	2.51441	0.011923	0.577027
ENSG00000135686	KLHL36	142.762	0.616452	0.24538	2.51223	0.011997	0.578339
ENSG00000167513	CDT1	11.0934	1.33881	0.533703	2.50852	0.0121237	0.582173
ENSG00000254415	SIGLEC14	11.5626	1.29223	0.516105	2.50381	0.0122863	0.585606
ENSG00000003393	ALS2	50.7935	0.365823	0.146147	2.50311	0.0123108	0.585606
ENSG00000156127	BATF	37.957	1.09507	0.437836	2.5011	0.0123809	0.585606
ENSG00000107771	CCSER2	182.396	-0.340822	0.136276	-2.50098	0.012385	0.585606
ENSG00000181788	SIAH2	134.389	0.624884	0.250382	2.49572	0.0125701	0.590963
ENSG00000135074	ADAM19	58.0487	1.00905	0.404691	2.49339	0.012653	0.590963
ENSG00000196565	HBG2	65.1165	1.78556	0.716369	2.49252	0.012684	0.590963
ENSG00000163638	ADAMTS9	215.059	-1.02997	0.41326	-2.4923	0.0126918	0.590963
ENSG00000170745	KCNS3	16.6203	0.806178	0.323634	2.49102	0.0127377	0.590963
ENSG00000142733	MAP3K6	113.293	-0.483902	0.194466	-2.48837	0.0128331	0.593159
ENSG00000197124	ZNF682	11.3639	0.783668	0.315228	2.48604	0.0129174	0.594825
ENSG00000168071	CCDC88B	20.4789	1.12069	0.452326	2.47762	0.0132261	0.606777
ENSG00000221944	TIGD1	157.927	0.547969	0.221431	2.47467	0.0133361	0.609558
ENSG00000103356	EARS2	41.0844	0.543096	0.219636	2.47271	0.0134094	0.610647
ENSG00000119969	HELLS	31.0071	0.798509	0.323812	2.46596	0.0136645	0.619978
ENSG00000103653	CSK	107.498	0.808309	0.328161	2.46315	0.0137723	0.621045
ENSG00000103978	TMEM87A	167.943	0.396969	0.161191	2.46272	0.0137887	0.621045
ENSG00000011143	MKS1	49.0238	0.487864	0.198309	2.46012	0.013889	0.623289
ENSG00000142002	DPP9	133.703	0.376498	0.153286	2.45619	0.0140419	0.624569
ENSG00000136827	TOR1A	249.206	0.390741	0.15923	2.45394	0.0141302	0.624569
ENSG00000175354	PTPN2	161.139	0.335599	0.136926	2.45095	0.014248	0.624569
ENSG00000075218	GTSE1	13.2672	0.9614	0.392587	2.44888	0.01433	0.624569
ENSG00000167106	FAM102A	80.0939	0.868832	0.354811	2.44872	0.0143365	0.624569
ENSG00000220008	LINGO3	4.96848	1.52631	0.623327	2.44865	0.0143393	0.624569
ENSG00000089486	CDIP1	11.4334	1.1304	0.461825	2.44769	0.0143776	0.624569
ENSG00000160683	CXCR5	21.1783	1.49314	0.61038	2.44625	0.014435	0.624569
ENSG00000138685	FGF2	35.5441	-0.589209	0.240895	-2.44591	0.0144485	0.624569
ENSG00000119397	CNTRL	136.956	0.492153	0.201235	2.44567	0.0144585	0.624569
ENSG00000163719	MTMR14	144.594	0.602891	0.246553	2.44527	0.0144743	0.624569
ENSG00000220205	VAMP2	132.817	-0.953039	0.390046	-2.4434	0.0145496	0.625633
ENSG00000131238	PPT1	393.101	0.57973	0.238019	2.43564	0.0148653	0.635316
ENSG00000145287	PLAC8	37.8257	1.00592	0.413049	2.43534	0.0148777	0.635316
ENSG00000095585	BLNK	74.3866	0.64022	0.263801	2.42691	0.0152282	0.644823
ENSG00000103591	AAGAB	42.5656	0.694936	0.286536	2.4253	0.0152958	0.644823
ENSG00000040531	CTNS	79.9491	0.325277	0.134187	2.42405	0.0153485	0.644823
ENSG00000100228	RAB36	30.4464	0.562361	0.231993	2.42405	0.0153486	0.644823
ENSG00000184677	ZBTB40	59.8957	0.480739	0.198436	2.42263	0.0154084	0.644823
ENSG00000255561	FDXACB1	13.9812	0.662018	0.273374	2.42166	0.0154499	0.644823
ENSG00000158290	CUL4B	50.6976	0.494274	0.204159	2.42102	0.0154768	0.644823
ENSG00000103671	TRIP4	72.2022	0.479095	0.197969	2.42005	0.0155184	0.644823
ENSG00000147905	ZCCHC7	66.298	0.598956	0.247932	2.4158	0.0157005	0.649679
ENSG00000101265	RASSF2	75.4872	1.02503	0.424735	2.41335	0.0158067	0.649679
ENSG00000103034	NDRG4	10.9722	0.971117	0.402424	2.41317	0.0158145	0.649679
ENSG00000080815	PSEN1	144.656	0.340186	0.141013	2.41245	0.0158458	0.649679
ENSG00000166148	AVPR1A	64.0043	-0.84709	0.352188	-2.40522	0.0161626	0.65676
ENSG00000010671	BTK	33.1383	0.95115	0.395476	2.40508	0.0161689	0.65676
ENSG00000165478	HEPACAM	140.932	-0.498626	0.207425	-2.40389	0.0162217	0.65676
ENSG00000116698	SMG7	132.71	0.332758	0.138458	2.40331	0.0162474	0.65676
ENSG00000166974	MAPRE2	119.031	0.457378	0.190456	2.40149	0.0163285	0.65676
ENSG00000138303	ASCC1	37.4617	0.663843	0.276454	2.40128	0.0163378	0.65676
ENSG00000101695	RNF125	114.765	0.56573	0.235857	2.39862	0.0164571	0.659408
ENSG00000148429	USP6NL	43.8339	0.494046	0.2061	2.39712	0.0165246	0.659969
ENSG00000173011	TADA2B	43.5698	0.43593	0.182412	2.38981	0.0168573	0.671082
ENSG00000145384	FABP2	14.5809	0.722662	0.303033	2.38477	0.0170899	0.674956
ENSG00000165810	BTNL9	385.774	-0.489142	0.20525	-2.38316	0.0171649	0.674956
ENSG00000205784	ARRDC5	9.08028	1.22644	0.514723	2.38271	0.0171856	0.674956
ENSG00000185905	C16orf54	37.0437	1.03392	0.434271	2.38083	0.0172739	0.674956
ENSG00000113319	RASGRF2	98.7603	-0.444176	0.186566	-2.3808	0.0172749	0.674956
ENSG00000153563	CD8A	22.469	0.873627	0.366972	2.38064	0.0172827	0.674956
ENSG00000153976	HS3ST3A1	13.0417	1.17584	0.494384	2.37839	0.0173886	0.67695
ENSG00000176907	TCIM	23.5998	-1.09288	0.460204	-2.37476	0.0175603	0.681483
ENSG00000095015	MAP3K1	60.2794	0.699165	0.295129	2.36902	0.0178355	0.681884
ENSG00000164296	TIGD6	32.937	0.562392	0.237403	2.36893	0.0178396	0.681884
ENSG00000139174	PRICKLE1	55.4638	0.540963	0.228509	2.36736	0.0179154	0.681884
ENSG00000248483	POU5F2	46.7606	0.658682	0.278562	2.36458	0.0180506	0.681884
ENSG00000166428	PLD4	31.8735	1.20702	0.510704	2.36345	0.0181057	0.681884
ENSG00000120068	HOXB8	10.4262	-1.07319	0.45414	-2.36313	0.0181211	0.681884
ENSG00000185883	ATP6V0C	159.366	-0.736241	0.311579	-2.36293	0.018131	0.681884
ENSG00000167208	SNX20	38.9279	0.754875	0.3195	2.36267	0.0181436	0.681884
ENSG00000134086	VHL	84.8814	0.44818	0.189715	2.36239	0.0181577	0.681884
ENSG00000121067	SPOP	356.178	0.304151	0.128787	2.36165	0.0181939	0.681884
ENSG00000186088	GSAP	24.1385	0.508193	0.215254	2.3609	0.0182308	0.681884
ENSG00000126803	HSPA2	54.3178	0.683639	0.289663	2.36012	0.0182692	0.681884
ENSG00000171984	SHLD1	56.891	0.502312	0.212976	2.35854	0.0183471	0.681884
ENSG00000124217	MOCS3	32.3373	0.522588	0.22167	2.3575	0.0183983	0.681884
ENSG00000164180	TMEM161B	13.2152	0.799965	0.339391	2.35706	0.0184202	0.681884
ENSG00000186832	KRT16	7.21484	-1.62833	0.691355	-2.35528	0.0185089	0.681884
ENSG00000148737	TCF7L2	136.597	-0.419044	0.177919	-2.35526	0.01851	0.681884
ENSG00000156738	MS4A1	22.7821	1.14464	0.486684	2.35192	0.0186766	0.685974
ENSG00000104341	LAPTM4B	182.743	0.468525	0.199365	2.35009	0.0187688	0.686779
ENSG00000132254	ARFIP2	216.189	0.433092	0.184391	2.34876	0.0188359	0.686779
ENSG00000063244	U2AF2	12.4868	-0.639949	0.27253	-2.34818	0.0188654	0.686779
ENSG00000144791	LIMD1	129.104	0.437192	0.186425	2.34514	0.0190199	0.688437
ENSG00000179583	CIITA	193.323	0.680846	0.290329	2.34509	0.0190225	0.688437
ENSG00000167244	IGF2	1030.17	-0.73435	0.313436	-2.3429	0.0191343	0.69012
ENSG00000069966	GNB5	87.0986	0.480374	0.205113	2.342	0.0191809	0.69012
ENSG00000198727	MT-CYB	77950.2	-0.490501	0.209669	-2.33941	0.0193144	0.692904
ENSG00000213983	AP1G2	59.8174	0.854189	0.365564	2.33664	0.0194582	0.695544
ENSG00000183963	SMTN	166.925	0.709638	0.303946	2.33475	0.0195565	0.695544
ENSG00000128656	CHN1	35.8556	0.587818	0.251826	2.33422	0.0195843	0.695544
ENSG00000156711	MAPK13	54.8866	0.615114	0.263583	2.33366	0.0196134	0.695544
ENSG00000012223	LTF	29.2402	0.759049	0.325695	2.33055	0.0197771	0.699338
ENSG00000065357	DGKA	25.3436	1.14149	0.490223	2.32851	0.0198848	0.701137
ENSG00000112365	ZBTB24	43.4299	0.480362	0.206502	2.32619	0.0200085	0.703488
ENSG00000105143	SLC1A6	23.5253	0.847422	0.364555	2.32454	0.0200967	0.703695
ENSG00000171606	ZNF274	43.8854	0.477256	0.205364	2.32395	0.0201284	0.703695
ENSG00000124766	SOX4	498.189	-0.6563	0.282895	-2.31994	0.0203441	0.704027
ENSG00000163482	STK36	11.0091	0.954259	0.411393	2.31958	0.0203636	0.704027
ENSG00000152422	XRCC4	20.1414	0.727549	0.313673	2.31945	0.0203707	0.704027
ENSG00000131236	CAP1	795.239	0.29469	0.127087	2.31881	0.0204055	0.704027
ENSG00000240654	C1QTNF9	38.5181	-0.783881	0.338236	-2.31756	0.0204733	0.704027
ENSG00000134107	BHLHE40	47.407	-1.15979	0.500492	-2.3173	0.0204876	0.704027
ENSG00000153283	CD96	36.27	0.721677	0.311553	2.31639	0.0205372	0.704027
ENSG00000172005	MAL	17.1998	1.22857	0.530896	2.31414	0.0206603	0.705767
ENSG00000123739	PLA2G12A	138.32	-0.29796	0.128799	-2.31337	0.0207024	0.705767
ENSG00000124181	PLCG1	32.8713	0.493445	0.213506	2.31116	0.0208242	0.707967
ENSG00000161911	TREML1	13.9804	1.52347	0.659704	2.30932	0.0209259	0.709467
ENSG00000134057	CCNB1	47.5453	0.691167	0.29943	2.30827	0.0209839	0.709484
ENSG00000177951	BET1L	215.609	0.307691	0.133535	2.3042	0.0212112	0.712692
ENSG00000235106	BRD3OS	108.001	0.380538	0.16516	2.30406	0.0212195	0.712692
ENSG00000175592	FOSL1	73.4336	-1.44263	0.626282	-2.30348	0.021252	0.712692
ENSG00000196981	WDR5B	26.4515	0.538756	0.23419	2.30051	0.0214194	0.71636
ENSG00000100650	SRSF5	245.163	0.433879	0.188829	2.29774	0.0215768	0.719531
ENSG00000128394	APOBEC3F	48.1878	0.561171	0.244502	2.29516	0.0217238	0.719531
ENSG00000184194	GPR173	7.46653	0.919053	0.400445	2.29508	0.0217286	0.719531
ENSG00000181856	SLC2A4	112.426	-0.88382	0.385218	-2.29434	0.0217712	0.719531
ENSG00000006555	TTC22	15.0576	0.787352	0.343338	2.29323	0.0218348	0.719531
ENSG00000109171	SLAIN2	118.627	-0.465065	0.202851	-2.29265	0.0218682	0.719531
ENSG00000100441	KHNYN	74.4957	0.456025	0.199074	2.29073	0.021979	0.719531
ENSG00000102996	MMP15	40.3709	-0.604582	0.263929	-2.2907	0.0219807	0.719531
ENSG00000089692	LAG3	14.8639	1.14759	0.501214	2.28962	0.0220434	0.719675
ENSG00000059378	PARP12	18.6193	1.65599	0.72368	2.28829	0.0221206	0.720291
ENSG00000175463	TBC1D10C	75.2406	1.41429	0.618727	2.2858	0.022266	0.723116
ENSG00000103522	IL21R	25.3709	0.798537	0.349831	2.28264	0.0224517	0.724571
ENSG00000078589	P2RY10	26.3135	0.857197	0.375557	2.28247	0.0224617	0.724571
ENSG00000213977	TAX1BP3	188.979	-0.68458	0.299986	-2.28204	0.0224869	0.724571
ENSG00000117318	ID3	419.554	-0.578568	0.25384	-2.27926	0.0226514	0.727613
ENSG00000101193	GID8	130.086	0.285934	0.125494	2.27846	0.0226992	0.727613
ENSG00000051108	HERPUD1	694.363	0.397345	0.174682	2.27468	0.022925	0.728968
ENSG00000110328	GALNT18	30.0734	0.630826	0.277338	2.27458	0.0229313	0.728968
ENSG00000139714	MORN3	27.0005	0.671589	0.295265	2.27453	0.0229342	0.728968
ENSG00000269713	NBPF9	244.062	0.536441	0.236212	2.27101	0.0231463	0.728968
ENSG00000027001	MIPEP	23.604	0.781594	0.344322	2.26995	0.0232104	0.728968
ENSG00000213654	GPSM3	6.94791	0.903565	0.398136	2.26949	0.0232387	0.728968
ENSG00000169180	XPO6	203.118	0.418497	0.184501	2.26826	0.0233131	0.728968
ENSG00000104112	SCG3	17.41	0.73219	0.322913	2.26745	0.0233625	0.728968
ENSG00000013573	DDX11	20.4056	1.16846	0.515438	2.26692	0.0233951	0.728968
ENSG00000165943	MOAP1	115.678	0.519752	0.22929	2.26679	0.023403	0.728968
ENSG00000139266	MARCHF9	34.1395	0.547178	0.241479	2.26594	0.023455	0.728968
ENSG00000055044	NOP58	302.688	0.350094	0.154517	2.26573	0.0234677	0.728968
ENSG00000125347	IRF1	224.778	0.688664	0.304045	2.26501	0.0235122	0.728968
ENSG00000221869	CEBPD	3783.39	-0.701341	0.309846	-2.26352	0.0236039	0.728968
ENSG00000109107	ALDOC	451.061	-0.748567	0.330872	-2.26241	0.0236721	0.728968
ENSG00000183665	TRMT12	31.7812	0.449165	0.198562	2.26209	0.0236916	0.728968
ENSG00000143851	PTPN7	25.8856	1.17865	0.521246	2.26122	0.0237456	0.728968
ENSG00000177370	TIMM22	11.4934	-3.46086	1.53148	-2.25982	0.0238325	0.729425
ENSG00000149485	FADS1	513.153	-0.713103	0.315662	-2.25907	0.0238788	0.729425
ENSG00000117616	RSRP1	152.828	-0.812784	0.360541	-2.25434	0.0241745	0.731374
ENSG00000170293	CMTM8	35.5907	-0.573938	0.254625	-2.25406	0.0241927	0.731374
ENSG00000263874	LINC00672	20.8087	0.546215	0.242429	2.25309	0.0242535	0.731374
ENSG00000203883	SOX18	50.2466	-0.776703	0.344804	-2.2526	0.0242847	0.731374
ENSG00000240230	COX19	115.794	0.423949	0.188232	2.25227	0.0243054	0.731374
ENSG00000124092	CTCFL	17.1602	0.752247	0.33407	2.25177	0.0243371	0.731374
ENSG00000133742	CA1	8.61961	1.5079	0.670146	2.25011	0.024442	0.731374
ENSG00000166292	TMEM100	22.5386	-0.742068	0.3299	-2.24937	0.0244887	0.731374
ENSG00000132361	CLUH	112.896	-0.503117	0.22371	-2.24896	0.0245149	0.731374
ENSG00000100767	PAPLN	74.1877	0.521506	0.231932	2.24853	0.0245424	0.731374
ENSG00000100614	PPM1A	34.1925	-0.506994	0.22556	-2.24771	0.0245944	0.731374
ENSG00000131848	ZSCAN5A	16.9411	0.591822	0.263619	2.24499	0.0247688	0.734788
ENSG00000011566	MAP4K3	44.2106	-0.55068	0.245978	-2.23874	0.0251728	0.743604
ENSG00000204475	NCR3	1.56209	3.64516	1.62847	2.23839	0.0251954	0.743604
ENSG00000141642	ELAC1	64.8156	0.416634	0.186262	2.23681	0.0252986	0.743604
ENSG00000067992	PDK3	68.789	0.617133	0.275914	2.23668	0.025307	0.743604
ENSG00000123329	ARHGAP9	52.3505	0.756939	0.339366	2.23045	0.0257175	0.752753
ENSG00000125740	FOSB	729.375	1.35291	0.606657	2.23011	0.0257404	0.752753
ENSG00000181617	FDCSP	9.7214	1.93195	0.86674	2.22898	0.0258152	0.752859
ENSG00000174485	DENND4A	54.2045	0.440657	0.197867	2.22703	0.0259451	0.752859
ENSG00000174197	MGA	109.353	0.319811	0.143771	2.22444	0.0261186	0.752859
ENSG00000142864	SERBP1	755.338	-0.227662	0.102348	-2.22439	0.0261224	0.752859
ENSG00000144868	TMEM108	13.5691	0.824766	0.370912	2.22362	0.0261741	0.752859
ENSG00000178199	ZC3H12D	27.8912	0.62776	0.282355	2.2233	0.0261955	0.752859
ENSG00000140553	UNC45A	129.099	0.558402	0.251181	2.2231	0.0262088	0.752859
ENSG00000184601	C14orf180	123.469	-0.640152	0.288167	-2.22146	0.0263197	0.752859
ENSG00000126001	CEP250	123.592	0.446711	0.201146	2.22083	0.0263622	0.752859
ENSG00000047621	C12orf4	31.2074	0.572528	0.257839	2.22048	0.026386	0.752859
ENSG00000197013	ZNF429	108.281	0.499612	0.225147	2.21905	0.0264836	0.752859
ENSG00000089094	KDM2B	41.2463	0.477942	0.215457	2.21827	0.0265363	0.752859
ENSG00000123983	ACSL3	84.7148	-0.485923	0.219127	-2.21754	0.0265863	0.752859
ENSG00000158481	CD1C	46.3344	1.06978	0.482453	2.21737	0.0265981	0.752859
ENSG00000134516	DOCK2	18.8363	1.15027	0.519311	2.21499	0.0267611	0.75574
ENSG00000099958	DERL3	11.6802	1.18832	0.536838	2.21356	0.0268593	0.756782
ENSG00000139055	ERP27	7.28	0.964155	0.43611	2.21081	0.0270491	0.75902
ENSG00000081237	PTPRC	173.384	0.791833	0.358194	2.21063	0.0270617	0.75902
ENSG00000171115	GIMAP8	71.4049	-0.466547	0.211141	-2.20965	0.0271296	0.759197
ENSG00000008441	NFIX	231.744	-0.623516	0.282387	-2.20802	0.0272429	0.760643
ENSG00000133597	ADCK2	75.2264	0.381389	0.173005	2.2045	0.0274892	0.761834
ENSG00000166736	HTR3A	1.89277	3.09778	1.40528	2.20439	0.0274971	0.761834
ENSG00000188488	SERPINA5	12.8518	1.30297	0.591357	2.20336	0.0275691	0.761834
ENSG00000136492	BRIP1	59.638	0.564229	0.256095	2.2032	0.0275808	0.761834
ENSG00000147121	KRBOX4	77.7934	0.275518	0.125064	2.20301	0.0275942	0.761834
ENSG00000156076	WIF1	4.20382	-1.89631	0.86218	-2.19944	0.0278468	0.766779
ENSG00000272325	NUDT3	531.606	0.274967	0.12509	2.19814	0.0279389	0.766779
ENSG00000198624	CCDC69	488.748	-0.540247	0.245807	-2.19785	0.0279597	0.766779
ENSG00000153029	MR1	105.419	0.364765	0.166093	2.19616	0.0280807	0.767649
ENSG00000189190	ZNF600	32.7849	0.46998	0.214089	2.19526	0.028145	0.767649
ENSG00000205085	FAM71F2	51.7873	0.580823	0.264667	2.19454	0.0281963	0.767649
ENSG00000164406	LEAP2	13.4975	0.653187	0.297724	2.19393	0.0282402	0.767649
ENSG00000154222	CC2D1B	40.5518	0.406094	0.185238	2.19228	0.0283595	0.76779
ENSG00000273213	H3-2	19.4129	-0.624474	0.28499	-2.19122	0.0284361	0.76779
ENSG00000133256	PDE6B	23.4499	0.555169	0.253368	2.19116	0.0284402	0.76779
ENSG00000131686	CA6	11.5936	0.847286	0.386816	2.19041	0.0284943	0.76779
ENSG00000117009	KMO	27.9	0.733086	0.334959	2.18859	0.028627	0.769686
ENSG00000076258	FMO4	12.7981	0.972787	0.4448	2.18702	0.0287411	0.769956
ENSG00000108039	XPNPEP1	100.501	0.465533	0.213019	2.1854	0.0288593	0.769956
ENSG00000115457	IGFBP2	524.175	-0.788031	0.360754	-2.1844	0.0289328	0.769956
ENSG00000180475	OR10Q1	8.41878	-1.53278	0.701928	-2.18366	0.028987	0.769956
ENSG00000154359	LONRF1	19.4472	-1.27057	0.583201	-2.17862	0.0293599	0.769956
ENSG00000186480	INSIG1	241.94	-0.596353	0.273758	-2.17839	0.0293768	0.769956
ENSG00000100749	VRK1	70.4273	0.404041	0.185488	2.17826	0.0293865	0.769956
ENSG00000197857	ZNF44	59.4271	0.390897	0.179507	2.17762	0.0294344	0.769956
ENSG00000030066	NUP160	93.5683	0.359205	0.164957	2.17757	0.0294379	0.769956
ENSG00000108602	ALDH3A1	14.1848	0.69593	0.319622	2.17735	0.0294542	0.769956
ENSG00000158457	TSPAN33	32.7392	1.16616	0.535727	2.17679	0.0294965	0.769956
ENSG00000083799	CYLD	75.6727	0.438186	0.20131	2.17667	0.0295049	0.769956
ENSG00000105357	MYH14	28.1637	-0.709165	0.325862	-2.17628	0.0295347	0.769956
ENSG00000183943	PRKX	97.6409	0.448276	0.206073	2.17533	0.0296056	0.769956
ENSG00000136770	DNAJC1	131.461	0.284779	0.130995	2.17397	0.0297076	0.769956
ENSG00000272602	ZNF595	37.6045	0.477874	0.219829	2.17384	0.0297172	0.769956
ENSG00000123610	TNFAIP6	60.3397	0.975504	0.448809	2.17354	0.0297397	0.769956
ENSG00000109046	WSB1	218.077	0.304595	0.140293	2.17114	0.0299207	0.769956
ENSG00000102189	EEA1	201.736	-0.483976	0.22305	-2.16981	0.0300213	0.769956
ENSG00000134690	CDCA8	10.8629	1.01816	0.469343	2.16933	0.0300578	0.769956
ENSG00000083454	P2RX5	2.79674	2.83745	1.30854	2.1684	0.0301281	0.769956
ENSG00000167642	SPINT2	98.2562	0.639597	0.295082	2.16752	0.030195	0.769956
ENSG00000140471	LINS1	37.3055	0.395631	0.182644	2.16614	0.0303007	0.769956
ENSG00000125731	SH2D3A	9.66005	1.10361	0.509591	2.16567	0.0303366	0.769956
ENSG00000135679	MDM2	219.982	0.411928	0.19043	2.16314	0.0305305	0.769956
ENSG00000104205	SGK3	44.5479	-0.471204	0.217873	-2.16274	0.0305608	0.769956
ENSG00000026559	KCNG1	7.74743	1.46533	0.678076	2.161	0.030695	0.769956
ENSG00000130638	ATXN10	296.551	0.33892	0.156844	2.16087	0.0307051	0.769956
ENSG00000109787	KLF3	397.361	-0.399595	0.184974	-2.16028	0.0307512	0.769956
ENSG00000145354	CISD2	56.4556	0.374819	0.173566	2.15953	0.0308094	0.769956
ENSG00000167065	DUSP18	69.1889	0.405211	0.187667	2.1592	0.0308348	0.769956
ENSG00000134262	AP4B1	45.2171	0.518421	0.240117	2.15904	0.0308472	0.769956
ENSG00000143373	ZNF687	40.138	0.476056	0.220501	2.15897	0.0308526	0.769956
ENSG00000102683	SGCG	94.3419	-0.67121	0.310936	-2.15868	0.0308751	0.769956
ENSG00000160117	ANKLE1	83.917	0.613551	0.284241	2.15856	0.0308845	0.769956
ENSG00000171017	LRRC8E	11.8173	0.755979	0.350376	2.15762	0.0309572	0.769956
ENSG00000213809	KLRK1	26.9364	0.802717	0.372046	2.15757	0.0309609	0.769956
ENSG00000100109	TFIP11	83.8529	0.388741	0.180233	2.15688	0.0310147	0.769956
ENSG00000167657	DAPK3	40.4187	-0.757007	0.351159	-2.15574	0.0311041	0.769956
ENSG00000198863	RUNDC1	132.891	0.363806	0.16879	2.15537	0.0311327	0.769956
ENSG00000197757	HOXC6	6.00727	-0.871859	0.405088	-2.15227	0.0313758	0.770842
ENSG00000141627	DYM	173.882	0.292213	0.135782	2.15208	0.0313908	0.770842
ENSG00000115306	SPTBN1	1852.52	-0.476147	0.221322	-2.15138	0.0314463	0.770842
ENSG00000218305	CDC14C	17.424	0.769453	0.357686	2.1512	0.0314607	0.770842
ENSG00000067606	PRKCZ	6.15545	1.66913	0.776764	2.14882	0.0316483	0.770842
ENSG00000028277	POU2F2	47.2376	0.736836	0.342927	2.14867	0.0316605	0.770842
ENSG00000137693	YAP1	103.778	-0.350023	0.162995	-2.14745	0.0317576	0.770842
ENSG00000101191	DIDO1	156.144	0.320196	0.149109	2.1474	0.0317613	0.770842
ENSG00000083814	ZNF671	42.2567	0.731145	0.340494	2.14731	0.0317689	0.770842
ENSG00000178988	MRFAP1L1	293.309	0.280173	0.130558	2.14596	0.0318759	0.770842
ENSG00000136546	SCN7A	12.7391	0.706859	0.329468	2.14545	0.0319166	0.770842
ENSG00000141424	SLC39A6	86.3491	-0.351623	0.163893	-2.14544	0.031918	0.770842
ENSG00000198055	GRK6	79.1977	0.536988	0.2506	2.14281	0.0321287	0.772579
ENSG00000126777	KTN1	737.394	-0.33937	0.158394	-2.14256	0.0321481	0.772579
ENSG00000125450	NUP85	120.048	0.382433	0.17854	2.142	0.0321931	0.772579
ENSG00000155660	PDIA4	214.539	0.349719	0.163312	2.14142	0.0322404	0.772579
ENSG00000108551	RASD1	1359.81	-0.997458	0.466245	-2.13934	0.032408	0.772946
ENSG00000137819	PAQR5	16.6703	0.604555	0.282645	2.13892	0.032442	0.772946
ENSG00000185055	EFCAB10	11.3997	0.673692	0.314971	2.1389	0.0324436	0.772946
ENSG00000126581	BECN1	324.754	0.408985	0.19141	2.1367	0.0326223	0.773639
ENSG00000109943	CRTAM	13.2538	0.696435	0.326094	2.13569	0.0327049	0.773639
ENSG00000112559	MDFI	198.301	-0.66262	0.310403	-2.13471	0.032785	0.773639
ENSG00000121895	TMEM156	11.3993	0.995781	0.466547	2.13436	0.0328132	0.773639
ENSG00000132688	NES	90.6946	-0.428663	0.201042	-2.1322	0.0329902	0.773639
ENSG00000149948	HMGA2	14.4417	0.786098	0.368721	2.13196	0.0330102	0.773639
ENSG00000164691	TAGAP	22.197	1.06095	0.497772	2.13139	0.0330567	0.773639
ENSG00000170627	GTSF1	13.0792	0.898145	0.421402	2.13132	0.0330624	0.773639
ENSG00000169442	CD52	1089.61	1.12169	0.52658	2.13014	0.0331599	0.773639
ENSG00000112149	CD83	109.648	0.700594	0.328995	2.1295	0.0332132	0.773639
ENSG00000134545	KLRC1	6.67901	0.959522	0.450896	2.12804	0.0333341	0.773639
ENSG00000111276	CDKN1B	39.7538	-0.463958	0.218138	-2.1269	0.0334282	0.773639
ENSG00000243244	STON1	95.9046	-0.462398	0.217417	-2.12678	0.033438	0.773639
ENSG00000120029	ARMH3	44.9693	0.497081	0.233904	2.12514	0.0335745	0.773639
ENSG00000253276	CCDC71L	47.6033	-0.540367	0.254337	-2.12461	0.0336193	0.773639
ENSG00000154978	VOPP1	220.957	0.330076	0.155415	2.12384	0.0336835	0.773639
ENSG00000063241	ISOC2	59.2065	-0.891871	0.41999	-2.12355	0.0337075	0.773639
ENSG00000215472	RPL17-C18orf32	247.394	-0.42253	0.199049	-2.12275	0.0337749	0.773639
ENSG00000141258	SGSM2	30.9041	0.507923	0.239278	2.12274	0.0337758	0.773639
ENSG00000144815	NXPE3	76.0016	0.436124	0.205502	2.12224	0.0338174	0.773639
ENSG00000135749	PCNX2	41.1996	0.511735	0.241175	2.12184	0.0338516	0.773639
ENSG00000151065	DCP1B	23.2689	0.492047	0.231923	2.12159	0.0338718	0.773639
ENSG00000180353	HCLS1	218.659	0.697551	0.328867	2.12107	0.0339157	0.773639
ENSG00000072042	RDH11	234.397	0.341355	0.16099	2.12034	0.0339772	0.773639
ENSG00000158156	XKR8	62.2464	0.404349	0.190817	2.11904	0.0340869	0.774709
ENSG00000100221	JOSD1	139.354	0.385494	0.182015	2.11793	0.0341812	0.775423
ENSG00000184347	SLIT3	619.524	-0.352948	0.166845	-2.11542	0.034394	0.77683
ENSG00000156853	ZNF689	68.2937	0.398881	0.188596	2.11501	0.0344293	0.77683
ENSG00000265107	GJA5	60.6033	0.49901	0.235941	2.11498	0.0344321	0.77683
ENSG00000169744	LDB2	157.03	-0.404311	0.19141	-2.11228	0.0346628	0.780225
ENSG00000213551	DNAJC9	129.265	0.327434	0.155055	2.11174	0.034709	0.780225
ENSG00000130513	GDF15	38.4456	-1.08554	0.514629	-2.10936	0.0349138	0.780536
ENSG00000071073	MGAT4A	55.2402	0.453599	0.215071	2.10907	0.0349388	0.780536
ENSG00000131263	RLIM	123.587	0.377119	0.178816	2.10898	0.034946	0.780536
ENSG00000169499	PLEKHA2	105.475	0.435726	0.206639	2.10864	0.0349758	0.780536
ENSG00000156261	CCT8	404.485	0.376532	0.178727	2.10674	0.0351401	0.781575
ENSG00000064886	CHI3L2	74.9877	1.07926	0.512419	2.10621	0.0351858	0.781575
ENSG00000115705	TPO	25.6424	0.688464	0.32692	2.10591	0.0352124	0.781575
ENSG00000102984	ZNF821	17.3843	0.87507	0.415791	2.10459	0.0353268	0.78237
ENSG00000171316	CHD7	133.26	0.46591	0.221625	2.10225	0.0355315	0.78237
ENSG00000173409	ARV1	112.795	-0.307367	0.14623	-2.10195	0.035558	0.78237
ENSG00000206561	COLQ	11.3435	0.783738	0.372893	2.10178	0.0355728	0.78237
ENSG00000205302	SNX2	95.6834	0.423849	0.201664	2.10175	0.0355747	0.78237
ENSG00000198873	GRK5	111.141	0.295735	0.140751	2.10113	0.0356299	0.78237
ENSG00000162396	PARS2	14.6397	0.730409	0.347808	2.10003	0.0357258	0.78237
ENSG00000100395	L3MBTL2	112.417	0.429774	0.204732	2.09921	0.0357985	0.78237
ENSG00000125834	STK35	84.3271	0.365564	0.174204	2.09849	0.0358623	0.78237
ENSG00000188917	TRMT2B	56.1247	0.552839	0.263475	2.09826	0.0358821	0.78237
ENSG00000092929	UNC13D	30.2007	0.752471	0.359074	2.09559	0.0361187	0.786139
ENSG00000147274	RBMX	586.777	0.326938	0.156212	2.09292	0.0363565	0.789922
ENSG00000122545	SEPTIN7	660.033	-0.384523	0.184042	-2.08932	0.0366786	0.793321
ENSG00000239779	WBP1	232.167	-0.445013	0.21302	-2.08907	0.0367017	0.793321
ENSG00000099337	KCNK6	159.505	0.331281	0.158608	2.08867	0.0367371	0.793321
ENSG00000254996	ANKHD1-EIF4EBP3	61.8099	0.729219	0.349277	2.08779	0.0368165	0.793321
ENSG00000162511	LAPTM5	542.947	0.666712	0.319428	2.08721	0.0368693	0.793321
ENSG00000169223	LMAN2	1071.42	-0.383943	0.183979	-2.08688	0.0368987	0.793321
ENSG00000184178	SCFD2	66.1878	0.355321	0.170366	2.08563	0.0370121	0.79339
ENSG00000104131	EIF3J	118.95	0.289156	0.138655	2.08543	0.0370304	0.79339
ENSG00000154889	MPPE1	87.6736	0.515564	0.24757	2.0825	0.0372969	0.797409
ENSG00000132915	PDE6A	26.7243	0.660571	0.317285	2.08195	0.0373473	0.797409
ENSG00000124772	CPNE5	25.7026	0.86665	0.416762	2.07948	0.0375731	0.800728
ENSG00000073111	MCM2	25.5653	0.785842	0.37802	2.07884	0.0376324	0.800728
ENSG00000159921	GNE	34.3258	0.416475	0.200547	2.0767	0.0378292	0.801983
ENSG00000132471	WBP2	296.823	-0.339234	0.163372	-2.07645	0.0378524	0.801983
ENSG00000285749	AC097636.1	51.1323	0.632988	0.304896	2.07608	0.0378864	0.801983
ENSG00000159592	GPBP1L1	50.5829	0.468614	0.22583	2.07507	0.0379799	0.802585
ENSG00000012983	MAP4K5	80.9082	-0.435814	0.210216	-2.07317	0.0381564	0.804936
ENSG00000285053	AL357556.3	17.8249	0.685538	0.331549	2.06768	0.0386698	0.811978
ENSG00000136819	C9orf78	434.567	0.244473	0.11827	2.06707	0.0387277	0.811978
ENSG00000152457	DCLRE1C	109.567	0.445946	0.21574	2.06706	0.0387287	0.811978
ENSG00000169902	TPST1	107.516	0.464288	0.224648	2.06673	0.0387594	0.811978
ENSG00000155636	RBM45	35.2025	0.478767	0.231825	2.06521	0.0389034	0.811978
ENSG00000167118	URM1	108.673	-0.350549	0.169743	-2.06517	0.0389071	0.811978
ENSG00000003056	M6PR	249.111	0.38749	0.187682	2.06461	0.0389601	0.811978
ENSG00000185436	IFNLR1	6.78808	1.2178	0.590018	2.06401	0.0390165	0.811978
ENSG00000115596	WNT6	9.8435	-0.840834	0.407846	-2.06164	0.0392416	0.813147
ENSG00000119782	FKBP1B	57.6189	-0.54102	0.262444	-2.06147	0.0392581	0.813147
ENSG00000115661	STK16	9.47226	-0.766824	0.372002	-2.06134	0.0392704	0.813147
ENSG00000082293	COL19A1	8.75473	1.03225	0.500997	2.0604	0.0393606	0.813649
ENSG00000166348	USP54	10.5158	1.11571	0.54185	2.05908	0.039487	0.813998
ENSG00000134775	FHOD3	16.2553	0.786296	0.381912	2.05884	0.0395094	0.813998
ENSG00000108559	NUP88	167.765	0.278871	0.135567	2.05707	0.0396797	0.816146
ENSG00000139567	ACVRL1	182.748	-0.427733	0.20814	-2.05503	0.0398765	0.818056
ENSG00000168807	SNTB2	315.976	-0.330931	0.161104	-2.05414	0.0399618	0.818056
ENSG00000182224	CYB5D1	38.9987	0.423851	0.206394	2.0536	0.0400141	0.818056
ENSG00000166233	ARIH1	123.127	0.332459	0.16191	2.05336	0.0400377	0.818056
ENSG00000138780	GSTCD	17.4862	0.66197	0.3227	2.05135	0.0402331	0.819454
ENSG00000142089	IFITM3	10734.8	-0.421216	0.205352	-2.05118	0.0402489	0.819454
ENSG00000170006	TMEM154	53.1598	0.544138	0.265501	2.04948	0.0404153	0.819454
ENSG00000110852	CLEC2B	170.736	-0.426515	0.208118	-2.04939	0.0404238	0.819454
ENSG00000187912	CLEC17A	21.4218	0.722947	0.352819	2.04906	0.0404566	0.819454
ENSG00000205268	PDE7A	74.1073	0.57459	0.280664	2.04725	0.0406333	0.819454
ENSG00000152128	TMEM163	12.9703	1.12724	0.551028	2.0457	0.0407861	0.819454
ENSG00000090686	USP48	155.484	0.35041	0.17131	2.04548	0.0408079	0.819454
ENSG00000105948	TTC26	25.7865	0.48726	0.238365	2.04417	0.0409364	0.819454
ENSG00000136197	C7orf25	9.86214	0.746551	0.365292	2.04371	0.0409821	0.819454
ENSG00000213047	DENND1B	22.0492	0.603552	0.295384	2.04328	0.0410248	0.819454
ENSG00000122515	ZMIZ2	63.6256	0.398964	0.195318	2.04264	0.041088	0.819454
ENSG00000205669	ACOT6	22.5374	-0.496934	0.243297	-2.0425	0.0411019	0.819454
ENSG00000172828	CES3	32.2901	0.562863	0.275617	2.04219	0.0411327	0.819454
ENSG00000188659	SAXO2	13.4387	0.597151	0.292447	2.04191	0.0411603	0.819454
ENSG00000042088	TDP1	40.3302	0.447952	0.21944	2.04135	0.0412165	0.819454
ENSG00000112855	HARS2	74.9439	0.411669	0.201684	2.04116	0.041235	0.819454
ENSG00000107201	DDX58	91.0747	0.28191	0.138218	2.03961	0.0413893	0.820433
ENSG00000171643	S100Z	3.19265	1.39935	0.686183	2.03933	0.0414172	0.820433
ENSG00000103202	NME4	856.298	-0.397307	0.19515	-2.0359	0.04176	0.821107
ENSG00000172081	MOB3A	241.114	0.346379	0.170198	2.03516	0.0418353	0.821107
ENSG00000148396	SEC16A	87.1208	0.46003	0.226125	2.0344	0.0419111	0.821107
ENSG00000121858	TNFSF10	497.689	-0.393699	0.193523	-2.03438	0.0419136	0.821107
ENSG00000174586	ZNF497	25.2137	0.583632	0.286951	2.03391	0.0419608	0.821107
ENSG00000147465	STAR	11.7414	0.729294	0.358619	2.03362	0.0419899	0.821107
ENSG00000198833	UBE2J1	165.288	0.288155	0.14174	2.03298	0.0420541	0.821107
ENSG00000116106	EPHA4	46.1577	-0.438532	0.215831	-2.03183	0.0421712	0.821107
ENSG00000174307	PHLDA3	565.428	-0.423434	0.208565	-2.03022	0.0423337	0.821107
ENSG00000129988	LBP	46.7286	0.883588	0.435254	2.03005	0.0423511	0.821107
ENSG00000134590	RTL8C	720.183	-0.326922	0.161222	-2.02777	0.0425838	0.821107
ENSG00000113739	STC2	26.7591	-0.630239	0.310825	-2.02763	0.0425977	0.821107
ENSG00000138741	TRPC3	14.7969	0.71049	0.350448	2.02738	0.0426237	0.821107
ENSG00000070190	DAPP1	35.9598	0.9095	0.448868	2.02621	0.0427433	0.821107
ENSG00000150873	C2orf50	52.5872	0.495717	0.244657	2.02617	0.0427474	0.821107
ENSG00000144362	PHOSPHO2	42.4798	-0.510502	0.252032	-2.02555	0.0428113	0.821107
ENSG00000278535	DHRS11	165.244	-0.677508	0.334549	-2.02514	0.0428533	0.821107
ENSG00000065243	PKN2	86.9539	-0.31975	0.157911	-2.02488	0.0428798	0.821107
ENSG00000269313	MAGIX	33.9454	-0.536407	0.264961	-2.02448	0.0429211	0.821107
ENSG00000222036	POTEM	76.3908	0.586888	0.2899	2.02445	0.0429242	0.821107
ENSG00000044574	HSPA5	1160.2	0.3843	0.189841	2.02432	0.0429368	0.821107
ENSG00000125538	IL1B	19.9579	1.16415	0.575199	2.02391	0.0429791	0.821107
ENSG00000089685	BIRC5	19.9527	0.998077	0.493225	2.02357	0.0430141	0.821107
ENSG00000166401	SERPINB8	26.5657	0.404704	0.200094	2.02257	0.0431179	0.821107
ENSG00000013016	EHD3	30.8699	0.601424	0.29743	2.02207	0.0431694	0.821107
ENSG00000257767	AC002996.1	56.2812	4.54548	2.25018	2.02005	0.0433782	0.821107
ENSG00000166869	CHP2	18.2904	0.64297	0.3184	2.01938	0.043448	0.821107
ENSG00000125148	MT2A	1690.23	0.568681	0.281615	2.01936	0.0434502	0.821107
ENSG00000165140	FBP1	241.088	-0.817586	0.404901	-2.01922	0.0434639	0.821107
ENSG00000107625	DDX50	100.845	0.313969	0.155567	2.01822	0.0435682	0.821107
ENSG00000196323	ZBTB44	73.0982	-0.358698	0.177731	-2.0182	0.04357	0.821107
ENSG00000065135	GNAI3	187.506	0.360825	0.178794	2.0181	0.0435804	0.821107
ENSG00000064666	CNN2	389.967	0.522838	0.259296	2.01637	0.043761	0.821237
ENSG00000204386	NEU1	36.6538	0.738557	0.366308	2.01622	0.0437772	0.821237
ENSG00000135317	SNX14	37.7593	0.474001	0.235159	2.01566	0.0438356	0.821237
ENSG00000016864	GLT8D1	143.138	0.444998	0.220789	2.01549	0.0438534	0.821237
ENSG00000236362	GAGE12F	4.87391	1.64589	0.817314	2.01378	0.0440323	0.823337
ENSG00000189319	FAM53B	71.5736	0.476898	0.236903	2.01305	0.044109	0.823524
ENSG00000123338	NCKAP1L	83.0599	0.556695	0.276716	2.01179	0.0442421	0.824761
ENSG00000100055	CYTH4	85.0149	0.506454	0.25187	2.01078	0.0443491	0.825508
ENSG00000105705	SUGP1	25.7123	-0.851352	0.423832	-2.0087	0.0445688	0.82786
ENSG00000134871	COL4A2	721.409	-0.460218	0.22918	-2.00811	0.044632	0.82786
ENSG00000139329	LUM	1086.15	0.936326	0.466371	2.00769	0.0446767	0.82786
ENSG00000073331	ALPK1	82.1428	0.43789	0.218377	2.00521	0.044941	0.830539
ENSG00000035720	STAP1	9.61049	1.37676	0.68664	2.00507	0.0449559	0.830539
ENSG00000118523	CCN2	306.977	0.731361	0.365152	2.0029	0.0451885	0.83101
ENSG00000136824	SMC2	128.994	-0.367577	0.183528	-2.00284	0.0451948	0.83101
ENSG00000139324	TMTC3	49.6192	-0.50721	0.253344	-2.00206	0.0452781	0.83101
ENSG00000134962	KLB	277.044	-0.383097	0.191445	-2.00108	0.0453835	0.83101
ENSG00000104904	OAZ1	1690.28	-0.342468	0.171143	-2.00106	0.0453858	0.83101
ENSG00000168918	INPP5D	56.0432	0.59221	0.296005	2.00067	0.0454275	0.83101
ENSG00000080200	CRYBG3	212.251	-0.497527	0.248765	-1.99999	0.0455014	0.83101
ENSG00000145362	ANK2	123.124	0.507026	0.253536	1.99982	0.04552	0.83101
ENSG00000147168	IL2RG	170.696	0.878699	0.439842	1.99776	0.0457425	0.832848
ENSG00000127530	OR7C1	66.6168	0.527006	0.263862	1.99728	0.045795	0.832848
ENSG00000100150	DEPDC5	25.6938	0.539212	0.270009	1.99702	0.0458232	0.832848
ENSG00000162391	FAM151A	17.4803	1.1408	0.571479	1.99622	0.0459101	0.833202
ENSG00000132405	TBC1D14	97.5723	0.232585	0.116564	1.99533	0.0460066	0.833725
ENSG00000132541	RIDA	247.161	-0.523504	0.262485	-1.99441	0.0461069	0.834167
ENSG00000105971	CAV2	610.813	-0.409374	0.205316	-1.99387	0.0461661	0.834167
ENSG00000178772	CPN2	19.8301	0.610945	0.306627	1.99247	0.0463196	0.835717
ENSG00000130772	MED18	18.806	0.526974	0.264774	1.99027	0.0465607	0.837975
ENSG00000170027	YWHAG	385.974	-0.363416	0.182668	-1.98949	0.0466476	0.837975
ENSG00000139190	VAMP1	49.8804	0.498053	0.250412	1.98893	0.0467086	0.837975
ENSG00000101811	CSTF2	81.8748	0.424258	0.213355	1.98851	0.0467556	0.837975
ENSG00000144048	DUSP11	108.999	0.41732	0.209903	1.98815	0.0467946	0.837975
ENSG00000189241	TSPYL1	550.559	-0.651409	0.327731	-1.98763	0.0468522	0.837975
ENSG00000111859	NEDD9	309.713	-0.562791	0.283423	-1.98569	0.0470676	0.838132
ENSG00000197142	ACSL5	96.3901	0.350613	0.176672	1.98454	0.0471955	0.838132
ENSG00000110906	KCTD10	187.878	0.296085	0.149221	1.9842	0.0472334	0.838132
ENSG00000072609	CHFR	41.5212	0.445822	0.224799	1.9832	0.0473451	0.838132
ENSG00000005108	THSD7A	68.2281	-0.397521	0.200483	-1.98282	0.0473873	0.838132
ENSG00000198771	RCSD1	133.005	0.448359	0.226219	1.98197	0.0474824	0.838132
ENSG00000128563	PRKRIP1	154.512	0.310032	0.156448	1.98169	0.0475144	0.838132
ENSG00000137710	RDX	452.457	-0.286127	0.144426	-1.98113	0.0475767	0.838132
ENSG00000124160	NCOA5	35.0004	0.376689	0.190179	1.98071	0.0476239	0.838132
ENSG00000196715	VKORC1L1	463.954	-0.387673	0.195731	-1.98064	0.0476313	0.838132
ENSG00000050405	LIMA1	752.027	-0.339882	0.171613	-1.98051	0.0476457	0.838132
ENSG00000169715	MT1E	569.604	0.613322	0.309822	1.9796	0.0477489	0.838132
ENSG00000169813	HNRNPF	303.624	0.424101	0.214321	1.97881	0.0478369	0.838132
ENSG00000159189	C1QC	1584.45	-0.806134	0.407405	-1.97871	0.0478492	0.838132
ENSG00000172270	BSG	2536.3	-0.499121	0.252281	-1.97843	0.0478797	0.838132
ENSG00000117425	PTCH2	11.8581	0.70112	0.354685	1.97674	0.0480711	0.840023
ENSG00000198851	CD3E	16.5311	1.20535	0.610234	1.97523	0.0482425	0.840023
ENSG00000119638	NEK9	50.9807	0.404301	0.204828	1.97385	0.0483983	0.840023
ENSG00000151743	AMN1	45.1194	0.328718	0.166551	1.97368	0.0484183	0.840023
ENSG00000118515	SGK1	52.643	1.21357	0.614936	1.97349	0.04844	0.840023
ENSG00000197959	DNM3	29.3192	-0.453719	0.230008	-1.97263	0.0485382	0.840023
ENSG00000137727	ARHGAP20	39.8497	-0.398918	0.202316	-1.97176	0.0486368	0.840023
ENSG00000142494	SLC47A1	17.2496	0.590002	0.29928	1.9714	0.0486779	0.840023
ENSG00000104825	NFKBIB	10.0072	-0.786654	0.39932	-1.96998	0.0488403	0.840023
ENSG00000186283	TOR3A	226.732	0.345665	0.175471	1.96993	0.0488462	0.840023
ENSG00000164209	SLC25A46	50.3606	-0.381306	0.193608	-1.96948	0.0488982	0.840023
ENSG00000214787	MS4A4E	122.706	0.344178	0.174793	1.96907	0.0489455	0.840023
ENSG00000124193	SRSF6	88.5547	0.421251	0.213967	1.96877	0.0489796	0.840023
ENSG00000144747	TMF1	99.0126	-0.416106	0.211372	-1.96859	0.049	0.840023
ENSG00000105122	RASAL3	40.7132	0.644967	0.327641	1.96852	0.0490087	0.840023
ENSG00000196372	ASB13	29.1103	0.993818	0.505352	1.96658	0.0492311	0.841799
ENSG00000101057	MYBL2	12.7039	0.942249	0.479406	1.96545	0.0493623	0.841799
ENSG00000133142	TCEAL4	462.717	-0.404813	0.206035	-1.96478	0.0494399	0.841799
ENSG00000101220	C20orf27	246.793	-0.421443	0.214514	-1.96464	0.0494556	0.841799
ENSG00000023171	GRAMD1B	13.2641	0.702002	0.357341	1.96452	0.0494703	0.841799
ENSG00000241128	OR14A2	3.93853	1.12242	0.571835	1.96284	0.0496644	0.841799
ENSG00000241644	INMT	560.589	-0.556948	0.283762	-1.96273	0.0496777	0.841799
ENSG00000179361	ARID3B	30.6541	0.543817	0.277079	1.96268	0.0496831	0.841799
ENSG00000080824	HSP90AA1	6778.26	-0.321398	0.163786	-1.96231	0.0497263	0.841799
ENSG00000164611	PTTG1	32.7462	1.34864	0.687761	1.96091	0.0498896	0.84289
ENSG00000278677	H2AC17	3.1152	1.78438	0.910124	1.96059	0.0499273	0.84289
ENSG00000205744	DENND1C	25.3922	1.57239	0.802795	1.95865	0.0501538	0.845558
ENSG00000130045	NXNL2	53.179	0.627235	0.320462	1.95728	0.0503144	0.846883
ENSG00000184840	TMED9	116.038	-0.931114	0.476013	-1.95607	0.050457	0.846883
ENSG00000134697	GNL2	89.1119	0.411091	0.210441	1.95348	0.0507627	0.846883
ENSG00000130958	SLC35D2	26.314	0.449005	0.229896	1.95308	0.0508102	0.846883
ENSG00000198270	TMEM116	16.9034	0.839084	0.429629	1.95304	0.0508145	0.846883
ENSG00000104814	MAP4K1	7.58336	0.954951	0.489147	1.95228	0.0509051	0.846883
ENSG00000213782	DDX47	76.8078	0.542622	0.277959	1.95216	0.0509188	0.846883
ENSG00000198093	ZNF649	34.086	0.369463	0.18927	1.95204	0.0509335	0.846883
ENSG00000100121	GGTLC2	3.94454	1.19146	0.610375	1.95201	0.0509376	0.846883
ENSG00000143224	PPOX	125.831	-0.435111	0.222948	-1.95163	0.0509822	0.846883
ENSG00000136104	RNASEH2B	184.607	0.38	0.194713	1.95159	0.0509873	0.846883
ENSG00000166816	LDHD	145.867	-0.449239	0.230267	-1.95095	0.0510632	0.847003
ENSG00000162461	SLC25A34	18.4468	0.60113	0.308588	1.948	0.0514145	0.851687
ENSG00000128596	CCDC136	12.3131	0.717982	0.368922	1.94616	0.0516355	0.8542
ENSG00000134575	ACP2	115.43	-0.640645	0.329434	-1.94469	0.0518129	0.854489
ENSG00000074964	ARHGEF10L	58.0416	-0.634179	0.326201	-1.94413	0.0518794	0.854489
ENSG00000140749	IGSF6	132.061	-0.892062	0.459161	-1.94281	0.0520393	0.854489
ENSG00000189184	PCDH18	61.5596	-0.461334	0.237585	-1.94176	0.0521656	0.854489
ENSG00000185947	ZNF267	14.1203	0.603265	0.310682	1.94175	0.0521678	0.854489
ENSG00000280071	GATD3B	868.065	0.396181	0.20404	1.94168	0.0521757	0.854489
ENSG00000014138	POLA2	40.8168	0.577782	0.297602	1.94146	0.0522025	0.854489
ENSG00000082512	TRAF5	63.4506	0.563768	0.290551	1.94034	0.0523387	0.854489
ENSG00000145088	EAF2	36.0721	0.835939	0.430837	1.94026	0.0523475	0.854489
ENSG00000084070	SMAP2	176.294	0.511312	0.263606	1.93968	0.0524188	0.854489
ENSG00000182318	ZSCAN22	29.6911	0.374676	0.193215	1.93916	0.0524813	0.854489
ENSG00000168282	MGAT2	34.3983	0.380271	0.196181	1.93837	0.0525783	0.854489
ENSG00000133805	AMPD3	20.9675	0.592793	0.305825	1.93834	0.0525816	0.854489
ENSG00000130303	BST2	1860.65	-0.422295	0.218039	-1.93678	0.0527717	0.854489
ENSG00000115042	FAHD2A	358.41	-0.227727	0.117607	-1.93635	0.0528252	0.854489
ENSG00000154040	CABYR	15.0958	0.518215	0.267786	1.93518	0.052968	0.854489
ENSG00000113231	PDE8B	73.7431	-0.486749	0.251661	-1.93414	0.0530955	0.854489
ENSG00000168067	MAP4K2	47.9903	0.452043	0.233824	1.93326	0.053204	0.854489
ENSG00000176903	PNMA1	80.0497	0.627361	0.324545	1.93305	0.0532302	0.854489
ENSG00000142102	PGGHG	31.0746	0.867717	0.448996	1.93257	0.0532888	0.854489
ENSG00000204084	INPP5B	79.973	0.376801	0.194989	1.93243	0.053307	0.854489
ENSG00000160932	LY6E	344.53	-0.831711	0.430625	-1.9314	0.0534332	0.854489
ENSG00000104324	CPQ	366.17	0.36191	0.18745	1.93071	0.0535195	0.854489
ENSG00000177683	THAP5	60.3225	-0.558261	0.289218	-1.93024	0.0535767	0.854489
ENSG00000067082	KLF6	2066.48	0.508519	0.263455	1.93019	0.0535831	0.854489
ENSG00000095574	IKZF5	32.4415	0.415742	0.215399	1.9301	0.0535943	0.854489
ENSG00000262814	MRPL12	171.106	-0.547173	0.283505	-1.93003	0.0536032	0.854489
ENSG00000240021	TEX35	16.4526	0.793724	0.411515	1.92879	0.0537575	0.854489
ENSG00000147257	GPC3	385.394	0.638731	0.331222	1.92841	0.0538046	0.854489
ENSG00000110841	PPFIBP1	244.687	-0.418656	0.217179	-1.9277	0.0538926	0.854489
ENSG00000162688	AGL	50.3977	-0.546932	0.283745	-1.92755	0.0539112	0.854489
ENSG00000120539	MASTL	27.1193	0.415524	0.215574	1.92753	0.053914	0.854489
ENSG00000185818	NAT8L	184.622	-0.527367	0.273625	-1.92734	0.0539379	0.854489
ENSG00000187764	SEMA4D	50.7177	0.625217	0.324876	1.92448	0.0542946	0.856001
ENSG00000123505	AMD1	67.2681	0.402183	0.208995	1.92437	0.0543079	0.856001
ENSG00000139629	GALNT6	41.4471	0.533701	0.277338	1.92437	0.054308	0.856001
ENSG00000204070	SYS1	246.762	0.249917	0.130043	1.92181	0.0546297	0.856001
ENSG00000084092	NOA1	97.0295	0.357109	0.185847	1.92152	0.0546665	0.856001
ENSG00000081985	IL12RB2	38.6258	0.343832	0.178953	1.92135	0.0546877	0.856001
ENSG00000132604	TERF2	86.9847	0.303789	0.158113	1.92134	0.0546895	0.856001
ENSG00000102096	PIM2	38.9478	0.749926	0.390343	1.9212	0.0547068	0.856001
ENSG00000130528	HRC	21.9391	-0.549711	0.286181	-1.92085	0.0547505	0.856001
ENSG00000182472	CAPN12	7.9963	1.12067	0.583492	1.92062	0.0547793	0.856001
ENSG00000090924	PLEKHG2	144.467	0.398453	0.207475	1.92049	0.0547962	0.856001
ENSG00000084112	SSH1	110.371	0.291871	0.15221	1.91755	0.0551678	0.860715
ENSG00000123136	DDX39A	311.025	0.477602	0.249362	1.9153	0.0554546	0.862585
ENSG00000284730	TMDD1	7.68954	-0.680202	0.355248	-1.91473	0.0555273	0.862585
ENSG00000116497	S100PBP	46.1684	0.37431	0.195511	1.91452	0.0555538	0.862585
ENSG00000114315	HES1	58.4808	-0.588457	0.307516	-1.91358	0.0556733	0.862585
ENSG00000001630	CYP51A1	80.0635	-0.543502	0.284211	-1.91231	0.0558359	0.862585
ENSG00000205442	IZUMO3	1.67644	1.79123	0.936726	1.91223	0.0558468	0.862585
ENSG00000196357	ZNF565	39.5786	0.324601	0.169787	1.91182	0.0558999	0.862585
ENSG00000188921	HACD4	69.2161	0.332765	0.174067	1.91171	0.0559138	0.862585
ENSG00000160188	RSPH1	5.8522	-0.726678	0.380152	-1.91155	0.0559345	0.862585
ENSG00000101353	MROH8	10.0724	0.674776	0.35327	1.91008	0.0561224	0.862585
ENSG00000119139	TJP2	125.625	-0.504959	0.264433	-1.90959	0.0561857	0.862585
ENSG00000164751	PEX2	149.053	0.343974	0.180233	1.9085	0.0563266	0.862585
ENSG00000181404	WASHC1	131.17	-0.418977	0.219559	-1.90826	0.0563571	0.862585
ENSG00000175745	NR2F1	136.787	-0.563672	0.295429	-1.90798	0.0563942	0.862585
ENSG00000001084	GCLC	64.63	-0.420317	0.220306	-1.90788	0.0564064	0.862585
ENSG00000142961	MOB3C	175.002	0.373228	0.195631	1.90782	0.0564147	0.862585
ENSG00000117091	CD48	54.5398	0.996238	0.522461	1.90682	0.0565443	0.862585
ENSG00000148908	RGS10	172.005	0.523356	0.274557	1.90618	0.0566266	0.862585
ENSG00000049249	TNFRSF9	47.0165	0.582503	0.305606	1.90606	0.0566425	0.862585
ENSG00000063015	SEZ6	8.03043	0.778709	0.408927	1.90427	0.0568747	0.862585
ENSG00000144674	GOLGA4	889.145	-0.259502	0.136287	-1.90408	0.0568999	0.862585
ENSG00000283683	MYOCOS	12.6595	0.814198	0.427666	1.90382	0.0569337	0.862585
ENSG00000140968	IRF8	46.7627	0.78496	0.412335	1.9037	0.0569497	0.862585
ENSG00000174123	TLR10	11.5344	0.835861	0.4391	1.90358	0.0569651	0.862585
ENSG00000160712	IL6R	117.917	0.322709	0.169591	1.90287	0.0570578	0.862929
ENSG00000162144	CYB561A3	128.348	0.513762	0.270168	1.90164	0.0572183	0.863439
ENSG00000214063	TSPAN4	794.277	-0.626391	0.329495	-1.90107	0.0572934	0.863439
ENSG00000175390	EIF3F	381.832	-0.587811	0.309285	-1.90055	0.0573609	0.863439
ENSG00000120913	PDLIM2	195.218	-0.471306	0.247994	-1.90047	0.0573714	0.863439
ENSG00000152926	ZNF117	59.5322	-0.394606	0.207951	-1.8976	0.0577492	0.864514
ENSG00000186625	KATNA1	77.2782	0.289238	0.15244	1.89738	0.0577774	0.864514
ENSG00000101096	NFATC2	149.568	0.430006	0.226862	1.89545	0.0580329	0.864514
ENSG00000140505	CYP1A2	23.4005	0.570584	0.301233	1.89416	0.0582041	0.864514
ENSG00000164976	MYORG	198.745	0.453267	0.239346	1.89377	0.0582555	0.864514
ENSG00000136573	BLK	3.06846	3.47971	1.83764	1.89358	0.0582812	0.864514
ENSG00000134308	YWHAQ	531.813	0.331418	0.175036	1.89343	0.0583008	0.864514
ENSG00000085719	CPNE3	290.379	-0.230816	0.12192	-1.89318	0.0583344	0.864514
ENSG00000148357	HMCN2	28.7459	0.805301	0.425423	1.89294	0.0583655	0.864514
ENSG00000198945	L3MBTL3	17.3438	0.580456	0.30678	1.89209	0.0584787	0.864514
ENSG00000138030	KHK	34.3855	0.604334	0.319424	1.89195	0.0584976	0.864514
ENSG00000119707	RBM25	503.312	-0.321056	0.169705	-1.89185	0.0585106	0.864514
ENSG00000121957	GPSM2	20.1174	0.518665	0.274213	1.89147	0.058562	0.864514
ENSG00000276410	H2BC3	1.92707	1.81077	0.957558	1.89103	0.05862	0.864514
ENSG00000198286	CARD11	14.4924	0.849096	0.449373	1.88951	0.0588231	0.864514
ENSG00000005302	MSL3	73.6449	0.347775	0.184125	1.88879	0.0589195	0.864514
ENSG00000158435	CNOT11	65.0553	0.363741	0.192584	1.88874	0.0589262	0.864514
ENSG00000183979	NPB	7.19315	1.41689	0.750253	1.88854	0.0589531	0.864514
ENSG00000112972	HMGCS1	31.498	-0.49497	0.262216	-1.88765	0.0590734	0.864514
ENSG00000166788	SAAL1	37.8454	0.485136	0.257064	1.88722	0.0591311	0.864514
ENSG00000170633	RNF34	146.521	0.316678	0.167805	1.88718	0.0591355	0.864514
ENSG00000050327	ARHGEF5	31.5586	0.556317	0.295185	1.88464	0.0594788	0.864514
ENSG00000129493	HEATR5A	81.1131	-0.273717	0.145297	-1.88384	0.0595862	0.864514
ENSG00000160051	IQCC	17.6578	0.460546	0.244482	1.88376	0.0595971	0.864514
ENSG00000108733	PEX12	13.7845	-0.538723	0.286039	-1.88339	0.0596471	0.864514
ENSG00000154451	GBP5	18.2763	0.623145	0.330918	1.88308	0.0596892	0.864514
ENSG00000213088	ACKR1	2672.64	-0.608941	0.323489	-1.88242	0.0597794	0.864514
ENSG00000213626	LBH	153.429	0.587622	0.312207	1.88215	0.0598152	0.864514
ENSG00000130713	EXOSC2	109.398	0.33461	0.177813	1.88181	0.0598612	0.864514
ENSG00000164414	SLC35A1	73.1344	0.426564	0.226734	1.88134	0.0599255	0.864514
ENSG00000164056	SPRY1	1015.15	-0.457327	0.243109	-1.88116	0.0599497	0.864514
ENSG00000164305	CASP3	25.192	0.522669	0.278001	1.8801	0.0600945	0.864514
ENSG00000105011	ASF1B	7.02012	1.02607	0.545876	1.87967	0.0601534	0.864514
ENSG00000198393	ZNF26	139.642	0.358401	0.190685	1.87955	0.0601697	0.864514
ENSG00000166473	PKD1L2	80.7323	-0.581199	0.30958	-1.87738	0.0604662	0.864514
ENSG00000141968	VAV1	51.9836	0.570734	0.304078	1.87693	0.060527	0.864514
ENSG00000107281	NPDC1	455.834	-0.355489	0.189402	-1.8769	0.060532	0.864514
ENSG00000137098	SPAG8	10.1723	0.712269	0.379501	1.87686	0.0605378	0.864514
ENSG00000170260	ZNF212	25.7162	0.430843	0.229596	1.87653	0.0605831	0.864514
ENSG00000070731	ST6GALNAC2	19.7711	0.976305	0.52032	1.87636	0.0606064	0.864514
ENSG00000021355	SERPINB1	240.003	0.270373	0.144139	1.87578	0.0606859	0.864514
ENSG00000173950	XXYLT1	63.4733	0.308341	0.164434	1.87517	0.0607697	0.864514
ENSG00000198674	OR10G6	11.3521	-1.36804	0.72962	-1.875	0.0607924	0.864514
ENSG00000102384	CENPI	9.60438	0.637235	0.339876	1.8749	0.060806	0.864514
ENSG00000124444	ZNF576	100.055	-0.280749	0.149748	-1.87481	0.0608189	0.864514
ENSG00000089022	MAPKAPK5	82.3639	0.372086	0.198491	1.87458	0.0608509	0.864514
ENSG00000181004	BBS12	14.5976	0.650761	0.347177	1.87444	0.0608701	0.864514
ENSG00000165949	IFI27	2327.59	-0.450024	0.240096	-1.87435	0.0608825	0.864514
ENSG00000274736	CCL23	21.1263	-0.887798	0.473737	-1.87403	0.0609264	0.864514
ENSG00000160221	GATD3A	175.667	-1.12238	0.599079	-1.87351	0.0609986	0.864514
ENSG00000110436	SLC1A2	18.2282	0.694433	0.370684	1.87338	0.0610155	0.864514
ENSG00000121281	ADCY7	17.793	0.782436	0.418093	1.87144	0.0612838	0.866563
ENSG00000074266	EED	66.5286	0.341625	0.182558	1.87132	0.0613005	0.866563
ENSG00000112081	SRSF3	611.156	0.319287	0.170669	1.87079	0.0613735	0.866602
ENSG00000065615	CYB5R4	172.846	0.480998	0.25749	1.86802	0.0617592	0.868018
ENSG00000169429	CXCL8	3.88739	1.19095	0.637648	1.86772	0.0618011	0.868018
ENSG00000130764	LRRC47	186.578	0.265432	0.142136	1.86745	0.061839	0.868018
ENSG00000233608	TWIST2	196.028	-0.399004	0.213676	-1.86733	0.0618557	0.868018
ENSG00000101307	SIRPB1	44.1109	0.472287	0.252934	1.86723	0.061869	0.868018
ENSG00000162729	IGSF8	130.103	-0.306869	0.164381	-1.86682	0.0619272	0.868018
ENSG00000106603	COA1	143.217	-0.365827	0.195992	-1.86654	0.0619661	0.868018
ENSG00000106299	WASL	200.133	-0.416597	0.223273	-1.86587	0.0620602	0.868351
ENSG00000088726	TMEM40	12.7563	0.814209	0.436877	1.8637	0.0623637	0.868557
ENSG00000143314	MRPL24	226.266	-0.585793	0.314424	-1.86307	0.0624525	0.868557
ENSG00000184939	ZFP90	66.0273	0.506214	0.27173	1.86293	0.0624723	0.868557
ENSG00000002834	LASP1	284.218	0.190178	0.102112	1.86244	0.0625411	0.868557
ENSG00000168275	COA6	165.662	-0.345717	0.18563	-1.86239	0.0625476	0.868557
ENSG00000110218	PANX1	36.3487	0.518804	0.278608	1.86213	0.0625847	0.868557
ENSG00000152223	EPG5	52.8836	0.322143	0.172999	1.86211	0.0625881	0.868557
ENSG00000099810	MTAP	118.633	0.341756	0.183567	1.86175	0.062638	0.868557
ENSG00000151491	EPS8	453.698	-0.308594	0.165905	-1.86006	0.0628769	0.869625
ENSG00000077380	DYNC1I2	381.348	-0.225004	0.120982	-1.85981	0.0629124	0.869625
ENSG00000117385	P3H1	50.7739	0.548603	0.294994	1.85971	0.0629265	0.869625
ENSG00000163754	GYG1	262.664	0.313257	0.168598	1.85801	0.0631677	0.870612
ENSG00000166685	COG1	111.772	0.414612	0.223167	1.85786	0.063189	0.870612
ENSG00000134153	EMC7	241.549	-0.552583	0.297453	-1.85771	0.0632095	0.870612
ENSG00000100350	FOXRED2	57.0215	0.346006	0.186338	1.85687	0.0633293	0.87116
ENSG00000100351	GRAP2	13.5319	0.741863	0.399845	1.85538	0.0635423	0.87116
ENSG00000169169	CPT1C	7.48198	0.913836	0.492546	1.85533	0.0635492	0.87116
ENSG00000189367	KIAA0408	124.226	-0.546779	0.294744	-1.8551	0.0635822	0.87116
ENSG00000167555	ZNF528	22.3358	-0.450043	0.242702	-1.8543	0.0636958	0.87116
ENSG00000140986	RPL3L	20.802	0.606329	0.32699	1.85428	0.0636997	0.87116
ENSG00000071189	SNX13	31.1188	-0.384129	0.207194	-1.85396	0.0637453	0.87116
ENSG00000164687	FABP5	1553.76	-0.41154	0.222037	-1.85348	0.063814	0.87116
ENSG00000149679	CABLES2	18.0044	0.545322	0.294527	1.85151	0.0640957	0.874038
ENSG00000115252	PDE1A	82.9013	0.35581	0.192386	1.84945	0.0643925	0.876394
ENSG00000176390	CRLF3	25.5274	0.463212	0.25048	1.8493	0.0644152	0.876394
ENSG00000213190	MLLT11	35.1915	-0.762734	0.412681	-1.84824	0.0645675	0.876394
ENSG00000168237	GLYCTK	43.3995	-0.411502	0.22266	-1.84812	0.0645845	0.876394
ENSG00000164654	MIOS	35.2258	0.451737	0.244466	1.84785	0.0646235	0.876394
ENSG00000152061	RABGAP1L	201.389	0.333792	0.180697	1.84725	0.0647116	0.876527
ENSG00000204291	COL15A1	194.536	-0.372797	0.201863	-1.84678	0.0647786	0.876527
ENSG00000157895	C12orf43	141.049	0.263334	0.142627	1.84632	0.0648464	0.876527
ENSG00000126254	RBM42	321.146	-0.381925	0.206993	-1.84511	0.0650218	0.876812
ENSG00000168309	FAM107A	463.593	-0.487579	0.264407	-1.84405	0.0651764	0.876812
ENSG00000126467	TSKS	14.5621	0.565925	0.306896	1.84403	0.0651792	0.876812
ENSG00000163660	CCNL1	142.193	0.657163	0.356589	1.84291	0.0653415	0.876812
ENSG00000152219	ARL14EP	107.676	0.288889	0.156798	1.84243	0.0654126	0.876812
ENSG00000164972	C9orf24	12.3895	-0.739144	0.401241	-1.84215	0.0654537	0.876812
ENSG00000161642	ZNF385A	109.266	-0.594677	0.322823	-1.84211	0.0654585	0.876812
ENSG00000171793	CTPS1	13.599	0.702335	0.38131	1.8419	0.06549	0.876812
ENSG00000089737	DDX24	40.9985	0.598662	0.325045	1.84178	0.0655069	0.876812
ENSG00000117143	UAP1	263.085	0.605951	0.329651	1.83816	0.0660389	0.881627
ENSG00000198089	SFI1	17.143	0.657678	0.357998	1.8371	0.0661954	0.881627
ENSG00000162086	ZNF75A	101.73	0.374674	0.203964	1.83696	0.0662157	0.881627
ENSG00000159884	CCDC107	552.62	-0.416352	0.226723	-1.83639	0.0663001	0.881627
ENSG00000187109	NAP1L1	1007.76	0.261	0.142172	1.8358	0.0663875	0.881627
ENSG00000166986	MARS1	95.0374	0.544834	0.296833	1.83549	0.066433	0.881627
ENSG00000120709	FAM53C	71.8631	0.355644	0.19384	1.83473	0.0665451	0.881627
ENSG00000154027	AK5	13.5753	0.684009	0.372863	1.83448	0.0665831	0.881627
ENSG00000093144	ECHDC1	194.531	-0.375713	0.204812	-1.83443	0.0665896	0.881627
ENSG00000187522	HSPA14	37.3862	0.333824	0.181999	1.83421	0.0666234	0.881627
ENSG00000161204	ABCF3	106.224	0.73749	0.402331	1.83304	0.066796	0.881627
ENSG00000196646	ZNF136	40.6348	0.419137	0.228774	1.8321	0.0669366	0.881627
ENSG00000179295	PTPN11	529.015	-0.324903	0.177359	-1.8319	0.0669663	0.881627
ENSG00000175691	ZNF77	19.9436	0.543316	0.296627	1.83164	0.0670043	0.881627
ENSG00000178222	RNF212	10.8507	0.605373	0.330825	1.82989	0.0672668	0.881627
ENSG00000108651	UTP6	38.3262	0.441625	0.241399	1.82944	0.0673335	0.881627
ENSG00000108469	RECQL5	27.5918	0.509176	0.278328	1.82941	0.0673385	0.881627
ENSG00000141367	CLTC	138.323	0.309828	0.169377	1.82922	0.0673661	0.881627
ENSG00000127418	FGFRL1	158.884	-0.495447	0.270852	-1.82922	0.0673673	0.881627
ENSG00000067066	SP100	566.5	0.225935	0.123515	1.82922	0.0673673	0.881627
ENSG00000168350	DEGS2	10.7604	0.758352	0.414599	1.82912	0.0673815	0.881627
ENSG00000131668	BARX1	75.907	0.814834	0.445595	1.82864	0.0674531	0.881627
ENSG00000101082	SLA2	13.4456	0.554378	0.303226	1.82827	0.0675097	0.881627
ENSG00000143013	LMO4	95.4483	-0.423805	0.231891	-1.8276	0.0676093	0.881994
ENSG00000125910	S1PR4	44.9938	0.785509	0.429966	1.82691	0.0677136	0.882421
ENSG00000138378	STAT4	16.7478	0.628839	0.344354	1.82614	0.0678289	0.882609
ENSG00000034533	ASTE1	31.1489	0.678652	0.371689	1.82586	0.067871	0.882609
ENSG00000183655	KLHL25	16.9465	-0.71489	0.391822	-1.82453	0.0680724	0.884296
ENSG00000151657	KIN	174.172	0.238035	0.130631	1.82218	0.068427	0.884403
ENSG00000161813	LARP4	95.5701	-0.335766	0.184273	-1.82212	0.068437	0.884403
ENSG00000096433	ITPR3	93.8805	0.420763	0.230935	1.822	0.0684552	0.884403
ENSG00000100100	PIK3IP1	465.978	0.393757	0.216133	1.82183	0.0684808	0.884403
ENSG00000146007	ZMAT2	149.623	-0.337245	0.185153	-1.82144	0.0685404	0.884403
ENSG00000179071	CCDC89	15.0935	-0.568796	0.312317	-1.82122	0.0685741	0.884403
ENSG00000175482	POLD4	253.347	0.355933	0.195494	1.82069	0.0686547	0.884403
ENSG00000109061	MYH1	32.7184	-0.852739	0.468581	-1.81983	0.0687844	0.884403
ENSG00000129810	SGO1	7.81543	1.13138	0.621738	1.81971	0.0688027	0.884403
ENSG00000157734	SNX22	14.3208	2.07511	1.14042	1.8196	0.06882	0.884403
ENSG00000157349	DDX19B	250.24	0.313732	0.172483	1.81892	0.0689236	0.884403
ENSG00000162407	PLPP3	468.506	-0.375767	0.206645	-1.81842	0.0690002	0.884403
ENSG00000155545	MIER3	27.1174	0.504075	0.277217	1.81834	0.0690122	0.884403
ENSG00000260027	HOXB7	152.361	-0.374172	0.205889	-1.81735	0.0691639	0.885427
ENSG00000110324	IL10RA	91.2409	0.487507	0.268409	1.81629	0.0693262	0.886585
ENSG00000184702	SEPTIN5	15.125	-1.01633	0.560073	-1.81464	0.0695794	0.887738
ENSG00000096996	IL12RB1	31.3585	0.560677	0.309024	1.81435	0.0696243	0.887738
ENSG00000164879	CA3	157.046	-1.03887	0.572697	-1.814	0.0696779	0.887738
ENSG00000163221	S100A12	6.49312	-1.17291	0.646759	-1.81352	0.0697511	0.887738
ENSG00000183615	FAM167B	22.7403	-0.568839	0.313693	-1.81336	0.069776	0.887738
ENSG00000131845	ZNF304	22.6283	0.47008	0.259353	1.81251	0.0699069	0.888487
ENSG00000117281	CD160	16.8712	0.671254	0.370463	1.81194	0.0699962	0.888707
ENSG00000162775	RBM15	26.8749	0.33466	0.184757	1.81136	0.0700856	0.888928
ENSG00000082438	COBLL1	214.476	-0.371744	0.205307	-1.81067	0.070192	0.889363
ENSG00000122786	CALD1	2959.72	-0.314441	0.173705	-1.8102	0.0702653	0.889379
ENSG00000127507	ADGRE2	43.4702	0.446974	0.247174	1.80833	0.0705545	0.891234
ENSG00000183160	TMEM119	91.4103	0.404224	0.223666	1.80727	0.0707209	0.891234
ENSG00000107186	MPDZ	227.055	-0.380737	0.210708	-1.80694	0.070771	0.891234
ENSG00000261609	GAN	103.759	-0.339705	0.188012	-1.80683	0.0707894	0.891234
ENSG00000064995	TAF11	196.705	0.266218	0.147351	1.80669	0.0708112	0.891234
ENSG00000213024	NUP62	238.262	0.347672	0.19246	1.80647	0.0708452	0.891234
ENSG00000085514	PILRA	56.3556	-0.723979	0.400879	-1.80598	0.0709218	0.891289
ENSG00000072657	TRHDE	125.05	-0.471119	0.261049	-1.80471	0.0711197	0.892481
ENSG00000118705	RPN2	1428.35	0.305975	0.169567	1.80445	0.0711613	0.892481
ENSG00000147536	GINS4	22.2642	0.594333	0.329916	1.80147	0.071629	0.897435
ENSG00000212747	RTL8B	174.765	-0.316292	0.175693	-1.80026	0.0718199	0.89855
ENSG00000128271	ADORA2A	29.8851	0.897679	0.498874	1.79941	0.0719538	0.89855
ENSG00000170906	NDUFA3	23.5407	-0.776055	0.431351	-1.79913	0.0719988	0.89855
ENSG00000090316	MAEA	193.484	0.289209	0.160877	1.7977	0.0722242	0.89855
ENSG00000176244	ACBD7	40.9673	0.572491	0.318615	1.79681	0.0723658	0.89855
ENSG00000164197	RNF180	32.3246	0.448253	0.249504	1.79658	0.0724023	0.89855
ENSG00000105612	DNASE2	195.547	-0.446331	0.24849	-1.79617	0.072467	0.89855
ENSG00000163918	RFC4	27.4884	0.528487	0.29425	1.79604	0.0724874	0.89855
ENSG00000001036	FUCA2	445.702	0.344226	0.191707	1.79559	0.0725603	0.89855
ENSG00000100220	RTCB	633.912	0.277963	0.154815	1.79545	0.0725821	0.89855
ENSG00000136826	KLF4	92.5103	1.91466	1.06684	1.79469	0.0727025	0.89855
ENSG00000112182	BACH2	26.0654	0.538977	0.300339	1.79456	0.0727235	0.89855
ENSG00000184226	PCDH9	291.731	-0.359106	0.200159	-1.7941	0.0727974	0.89855
ENSG00000126709	IFI6	631.057	-0.669817	0.373367	-1.79399	0.072815	0.89855
ENSG00000196652	ZKSCAN5	46.1939	0.38019	0.211973	1.79358	0.0728803	0.89855
ENSG00000185414	MRPL30	41.3068	0.436151	0.243198	1.7934	0.072909	0.89855
ENSG00000104998	IL27RA	47.371	0.48594	0.271004	1.79311	0.0729558	0.89855
ENSG00000083093	PALB2	18.3129	-0.452995	0.252733	-1.79238	0.0730713	0.899076
ENSG00000187239	FNBP1	221.578	0.379977	0.212078	1.79168	0.0731841	0.899234
ENSG00000134014	ELP3	97.2063	0.227471	0.12698	1.7914	0.0732299	0.899234
ENSG00000033050	ABCF2	145.279	0.318694	0.178015	1.79027	0.0734109	0.900561
ENSG00000107099	DOCK8	38.8068	0.669268	0.374043	1.78928	0.07357	0.9015
ENSG00000226742	HSBP1L1	102.612	-0.431252	0.241121	-1.78853	0.0736911	0.9015
ENSG00000087266	SH3BP2	147.949	0.277736	0.155296	1.78843	0.0737066	0.9015
ENSG00000158164	TMSB15A	4.19841	0.879972	0.492456	1.78691	0.0739527	0.902976
ENSG00000159314	ARHGAP27	22.883	0.911916	0.510369	1.78678	0.0739736	0.902976
ENSG00000267041	ZNF850	27.1619	0.477091	0.267231	1.78531	0.0742104	0.904971
ENSG00000105926	MPP6	69.5548	-0.300585	0.168626	-1.78255	0.0746595	0.905094
ENSG00000101310	SEC23B	74.0639	0.354064	0.198686	1.78202	0.0747457	0.905094
ENSG00000142347	MYO1F	84.2767	0.460054	0.258332	1.78087	0.0749342	0.905094
ENSG00000162851	TFB2M	14.5984	0.740149	0.415636	1.78076	0.0749511	0.905094
ENSG00000081320	STK17B	92.8708	0.568053	0.319014	1.78065	0.0749691	0.905094
ENSG00000167900	TK1	62.402	0.772434	0.433968	1.77993	0.0750867	0.905094
ENSG00000110958	PTGES3	503.445	0.305168	0.17146	1.77982	0.0751054	0.905094
ENSG00000100722	ZC3H14	160.542	0.287839	0.16174	1.77964	0.0751353	0.905094
ENSG00000148343	MIGA2	19.9219	-0.853463	0.479681	-1.77923	0.075202	0.905094
ENSG00000122707	RECK	34.6121	0.443637	0.249439	1.77854	0.0753152	0.905094
ENSG00000148488	ST8SIA6	13.6145	0.591768	0.332883	1.7777	0.0754528	0.905094
ENSG00000167632	TRAPPC9	37.5357	0.402965	0.226728	1.7773	0.0755183	0.905094
ENSG00000204920	ZNF155	18.0779	0.48588	0.273482	1.77665	0.0756264	0.905094
ENSG00000082068	WDR70	43.0177	0.375599	0.211506	1.77583	0.0757606	0.905094
ENSG00000149554	CHEK1	9.31775	0.709254	0.399556	1.77511	0.0758805	0.905094
ENSG00000153898	MCOLN2	14.9756	0.826298	0.465667	1.77444	0.0759907	0.905094
ENSG00000070669	ASNS	33.8883	0.420966	0.237243	1.77441	0.0759961	0.905094
ENSG00000198759	EGFL6	69.2989	-1.06087	0.598295	-1.77315	0.0762041	0.905094
ENSG00000112977	DAP	249.578	0.263284	0.14849	1.77308	0.0762155	0.905094
ENSG00000100473	COCH	27.6934	0.548686	0.309574	1.77239	0.0763291	0.905094
ENSG00000181938	GINS3	23.0863	0.553581	0.312588	1.77096	0.0765678	0.905094
ENSG00000115318	LOXL3	40.6973	-0.509714	0.287836	-1.77085	0.0765853	0.905094
ENSG00000111732	AICDA	15.4668	0.675256	0.381342	1.77074	0.0766046	0.905094
ENSG00000183648	NDUFB1	610.546	-0.478273	0.270217	-1.76996	0.0767344	0.905094
ENSG00000172324	OR5A2	77.8173	0.488711	0.276154	1.7697	0.0767764	0.905094
ENSG00000164292	RHOBTB3	1285.19	-0.399069	0.225542	-1.76937	0.0768316	0.905094
ENSG00000115524	SF3B1	663.176	-0.215204	0.121687	-1.76851	0.0769762	0.905094
ENSG00000236287	ZBED5	63.7242	0.291637	0.164932	1.76823	0.0770227	0.905094
ENSG00000107290	SETX	151.263	0.347925	0.196816	1.76777	0.0770992	0.905094
ENSG00000120910	PPP3CC	83.558	0.329227	0.186335	1.76685	0.0772527	0.905094
ENSG00000163239	TDRD10	22.4429	-0.571473	0.323451	-1.7668	0.0772616	0.905094
ENSG00000071794	HLTF	101.475	-0.326447	0.184798	-1.76651	0.0773098	0.905094
ENSG00000010017	RANBP9	32.7317	-0.328895	0.186294	-1.76546	0.077486	0.905094
ENSG00000087494	PTHLH	18.5879	0.845004	0.47867	1.76532	0.0775106	0.905094
ENSG00000168883	USP39	109.466	0.414606	0.234912	1.76494	0.0775741	0.905094
ENSG00000213722	DDAH2	822.783	-0.347929	0.197189	-1.76445	0.0776567	0.905094
ENSG00000138433	CIR1	325.775	-0.230879	0.130968	-1.76286	0.0779238	0.905094
ENSG00000143252	SDHC	123.017	-0.559331	0.317449	-1.76196	0.0780765	0.905094
ENSG00000177303	CASKIN2	169.457	-0.417995	0.237234	-1.76195	0.0780774	0.905094
ENSG00000151239	TWF1	37.6462	-0.544512	0.309074	-1.76175	0.0781113	0.905094
ENSG00000164038	SLC9B2	28.1884	0.551823	0.313227	1.76173	0.0781146	0.905094
ENSG00000002822	MAD1L1	97.9542	0.568528	0.322757	1.76148	0.0781577	0.905094
ENSG00000138614	INTS14	40.2426	0.602143	0.341861	1.76137	0.0781759	0.905094
ENSG00000167701	GPT	77.3613	-0.610972	0.347058	-1.76043	0.0783348	0.905094
ENSG00000165879	FRAT1	16.8257	0.606681	0.344997	1.75851	0.0786604	0.905094
ENSG00000183696	UPP1	27.5851	-0.844994	0.480579	-1.75828	0.0786992	0.905094
ENSG00000184898	RBM43	59.3107	-0.431659	0.245595	-1.75761	0.0788146	0.905094
ENSG00000121966	CXCR4	202.489	0.763658	0.4345	1.75756	0.0788229	0.905094
ENSG00000140379	BCL2A1	68.8193	0.90558	0.5154	1.75704	0.0789106	0.905094
ENSG00000111679	PTPN6	208.74	0.75772	0.431252	1.75702	0.078914	0.905094
ENSG00000067369	TP53BP1	66.3472	0.505613	0.287894	1.75625	0.0790464	0.905094
ENSG00000166311	SMPD1	132.566	0.322673	0.18375	1.75605	0.07908	0.905094
ENSG00000112561	TFEB	50.2341	0.548472	0.312391	1.75572	0.0791359	0.905094
ENSG00000149187	CELF1	297.293	0.256984	0.14639	1.75548	0.0791778	0.905094
ENSG00000188542	DUSP28	41.1015	0.393038	0.22391	1.75534	0.0792013	0.905094
ENSG00000100299	ARSA	298.15	-0.399961	0.227891	-1.75505	0.0792504	0.905094
ENSG00000101052	IFT52	142.434	0.383029	0.218316	1.75447	0.0793503	0.905094
ENSG00000278828	H3C10	16.1962	0.817288	0.465897	1.75423	0.0793919	0.905094
ENSG00000158352	SHROOM4	87.4537	-0.379126	0.216173	-1.75381	0.0794627	0.905094
ENSG00000105664	COMP	17.8812	-1.10279	0.628899	-1.75352	0.0795122	0.905094
ENSG00000128283	CDC42EP1	124.651	-0.512712	0.292569	-1.75245	0.079697	0.905094
ENSG00000006652	IFRD1	41.7524	0.459354	0.262231	1.75172	0.0798221	0.905094
ENSG00000101187	SLCO4A1	57.1673	-0.591736	0.337827	-1.7516	0.0798431	0.905094
ENSG00000019991	HGF	27.7295	-0.444512	0.253804	-1.7514	0.0798777	0.905094
ENSG00000154124	OTULIN	50.8294	0.346495	0.197923	1.75065	0.0800057	0.905094
ENSG00000182199	SHMT2	182.732	0.443958	0.253647	1.7503	0.0800669	0.905094
ENSG00000175538	KCNE3	49.8478	-0.318842	0.182171	-1.75024	0.0800777	0.905094
ENSG00000168421	RHOH	25.3334	0.67625	0.386553	1.74944	0.0802155	0.905094
ENSG00000241370	RPP21	159.137	-0.728666	0.416626	-1.74897	0.0802965	0.905094
ENSG00000140403	DNAJA4	33.1947	-0.62709	0.35856	-1.74891	0.0803058	0.905094
ENSG00000136110	CNMD	3.44235	1.10744	0.633261	1.74879	0.0803279	0.905094
ENSG00000166145	SPINT1	23.0443	0.648332	0.370856	1.7482	0.0804286	0.905094
ENSG00000162076	FLYWCH2	183.689	-0.318763	0.182365	-1.74794	0.0804751	0.905094
ENSG00000168564	CDKN2AIP	30.7542	0.370265	0.211869	1.74762	0.0805307	0.905094
ENSG00000135596	MICAL1	44.1161	0.555601	0.318022	1.74705	0.0806282	0.905094
ENSG00000071564	TCF3	76.6688	0.489797	0.280387	1.74686	0.0806614	0.905094
ENSG00000146232	NFKBIE	113.505	0.597671	0.342227	1.74641	0.080739	0.905094
ENSG00000178665	ZNF713	31.1242	0.446462	0.255664	1.74628	0.0807623	0.905094
ENSG00000166823	MESP1	109.97	-0.418182	0.239486	-1.74616	0.0807826	0.905094
ENSG00000079819	EPB41L2	334.343	-0.318871	0.182645	-1.74584	0.0808379	0.905094
ENSG00000229474	PATL2	6.37898	0.996637	0.570894	1.74575	0.0808548	0.905094
ENSG00000203950	RTL8A	244.911	-0.31327	0.179476	-1.74547	0.0809028	0.905094
ENSG00000101266	CSNK2A1	132.494	0.234632	0.134433	1.74534	0.0809253	0.905094
ENSG00000218739	CEBPZOS	323.418	0.601013	0.344416	1.74502	0.0809807	0.905094
ENSG00000171161	ZNF672	98.2632	0.355474	0.20375	1.74466	0.0810442	0.905094
ENSG00000137942	FNBP1L	72.1257	-0.364987	0.209245	-1.7443	0.0811068	0.905094
ENSG00000171806	METTL18	59.2568	0.383048	0.219639	1.74399	0.081161	0.905094
ENSG00000164199	ADGRV1	8.01464	0.747682	0.428731	1.74394	0.0811695	0.905094
ENSG00000112320	SOBP	73.4494	0.36259	0.207959	1.74356	0.0812353	0.905094
ENSG00000267855	NDUFA7	362.425	-0.383207	0.219801	-1.74342	0.0812595	0.905094
ENSG00000180644	PRF1	32.5315	0.57232	0.328297	1.7433	0.0812815	0.905094
ENSG00000141349	G6PC3	155.577	-0.348707	0.200083	-1.74281	0.081367	0.905094
ENSG00000101574	METTL4	16.1894	0.487375	0.279772	1.74204	0.0815016	0.905094
ENSG00000002919	SNX11	115.013	0.300745	0.172675	1.74168	0.0815648	0.905094
ENSG00000166598	HSP90B1	1765.02	-0.24731	0.142065	-1.74083	0.0817131	0.905094
ENSG00000148218	ALAD	229.752	-0.379402	0.217975	-1.74058	0.0817575	0.905094
ENSG00000198793	MTOR	113.12	0.224669	0.129121	1.73999	0.0818611	0.905094
ENSG00000134215	VAV3	29.0624	0.603729	0.347084	1.73943	0.0819584	0.905094
ENSG00000081791	DELE1	160.619	0.239501	0.1377	1.7393	0.0819824	0.905094
ENSG00000119523	ALG2	106.552	0.321745	0.185024	1.73893	0.0820465	0.905094
ENSG00000198171	DDRGK1	466.458	-0.323625	0.186107	-1.73892	0.0820494	0.905094
ENSG00000138964	PARVG	40.562	0.69999	0.402571	1.7388	0.08207	0.905094
ENSG00000173369	C1QB	1970.99	-0.631579	0.363239	-1.73874	0.0820797	0.905094
ENSG00000181195	PENK	173.609	-0.782347	0.449988	-1.7386	0.0821058	0.905094
ENSG00000196391	ZNF774	41.7512	0.434439	0.249896	1.73847	0.0821273	0.905094
ENSG00000119596	YLPM1	145.125	0.239619	0.137838	1.73841	0.0821381	0.905094
ENSG00000164330	EBF1	460.72	-0.352646	0.202859	-1.73838	0.0821435	0.905094
ENSG00000171604	CXXC5	325.322	0.323725	0.18623	1.7383	0.0821574	0.905094
ENSG00000266094	RASSF5	16.9762	1.25352	0.721531	1.7373	0.0823343	0.905094
ENSG00000089639	GMIP	31.3978	0.59791	0.344193	1.73713	0.0823634	0.905094
ENSG00000182185	RAD51B	21.7595	0.484333	0.279086	1.73543	0.082665	0.905094
ENSG00000107863	ARHGAP21	49.7081	-0.489138	0.282095	-1.73395	0.0829277	0.905094
ENSG00000196388	INCA1	14.2023	0.526962	0.303918	1.7339	0.0829364	0.905094
ENSG00000048028	USP28	40.0201	0.358969	0.207103	1.73329	0.0830447	0.905094
ENSG00000275793	RIMBP3	35.8418	0.890758	0.514017	1.73294	0.0831071	0.905094
ENSG00000126391	FRMD8	66.4985	0.299303	0.172755	1.73253	0.0831792	0.905094
ENSG00000172159	FRMD3	58.177	-0.35575	0.205339	-1.7325	0.0831838	0.905094
ENSG00000185669	SNAI3	10.1515	0.8708	0.502794	1.73192	0.0832875	0.905094
ENSG00000134882	UBAC2	51.026	0.653536	0.377648	1.73054	0.0835338	0.905094
ENSG00000122085	MTERF4	84.5577	0.256392	0.148161	1.7305	0.0835413	0.905094
ENSG00000141524	TMC6	109.404	0.551779	0.318942	1.73003	0.0836251	0.905094
ENSG00000144034	TPRKB	98.3533	-0.408761	0.236325	-1.72965	0.0836921	0.905094
ENSG00000197362	ZNF786	18.8428	0.546651	0.31606	1.72958	0.0837056	0.905094
ENSG00000144867	SRPRB	180.062	0.265198	0.153488	1.7278	0.0840238	0.905094
ENSG00000138738	PRDM5	21.9645	0.472338	0.273437	1.72741	0.0840937	0.905094
ENSG00000158863	FAM160B2	96.041	0.566354	0.327887	1.72728	0.0841171	0.905094
ENSG00000167881	SRP68	87.7681	0.464868	0.269236	1.72662	0.0842362	0.905094
ENSG00000273802	H2BC8	6.96714	1.01372	0.587199	1.72636	0.0842818	0.905094
ENSG00000091409	ITGA6	107.914	-0.31173	0.180589	-1.72618	0.0843149	0.905094
ENSG00000139697	SBNO1	438.179	0.288183	0.167049	1.72514	0.0845022	0.905094
ENSG00000065665	SEC61A2	13.6122	0.628724	0.364532	1.72474	0.0845739	0.905094
ENSG00000285292	ABCF2-H2BE1	44.9987	0.848538	0.492075	1.72441	0.084634	0.905094
ENSG00000150753	CCT5	836.065	0.228101	0.132378	1.7231	0.0848712	0.905094
ENSG00000134970	TMED7	33.4869	-0.439671	0.255212	-1.72277	0.0849304	0.905094
ENSG00000111644	ACRBP	10.4566	0.66041	0.383527	1.72194	0.0850807	0.905094
ENSG00000141756	FKBP10	31.6364	-0.61976	0.359937	-1.72186	0.0850953	0.905094
ENSG00000103091	WDR59	82.2765	0.29192	0.169551	1.72172	0.0851207	0.905094
ENSG00000155329	ZCCHC10	50.7319	0.347204	0.201696	1.72142	0.0851743	0.905094
ENSG00000172009	THOP1	84.8344	0.378639	0.219973	1.7213	0.0851964	0.905094
ENSG00000188558	OR2G6	51.404	0.50708	0.294665	1.72087	0.0852745	0.905094
ENSG00000163923	RPL39L	55.573	0.33773	0.196358	1.71997	0.0854372	0.905094
ENSG00000188493	C19orf54	37.6004	-0.336704	0.195768	-1.71991	0.0854483	0.905094
ENSG00000102755	FLT1	189.372	-0.308586	0.179432	-1.71979	0.0854709	0.905094
ENSG00000262165	AC233723.1	3.11877	-1.37535	0.799741	-1.71975	0.0854781	0.905094
ENSG00000174574	AKIRIN1	183.77	0.366936	0.213376	1.71967	0.085492	0.905094
ENSG00000188042	ARL4C	219.565	0.655475	0.381346	1.71884	0.0856428	0.905094
ENSG00000162227	TAF6L	57.3328	0.306967	0.178671	1.71806	0.085786	0.905094
ENSG00000186300	ZNF555	44.2171	0.379353	0.220846	1.71773	0.0858466	0.905094
ENSG00000126895	AVPR2	173.47	-0.453534	0.264045	-1.71764	0.0858627	0.905094
ENSG00000010704	HFE	40.369	0.358788	0.208961	1.71701	0.0859772	0.905094
ENSG00000151445	VIPAS39	73.3696	0.27699	0.161387	1.71631	0.0861058	0.905094
ENSG00000104671	DCTN6	278.419	-0.298273	0.173871	-1.71549	0.0862563	0.905094
ENSG00000043143	JADE2	59.6059	0.389644	0.227158	1.7153	0.0862898	0.905094
ENSG00000165409	TSHR	86.9233	0.502057	0.292803	1.71466	0.086408	0.905094
ENSG00000212907	MT-ND4L	17706	-0.448277	0.26146	-1.71451	0.0864346	0.905094
ENSG00000175471	MCTP1	57.1863	-0.466693	0.27238	-1.71339	0.0866408	0.905094
ENSG00000243660	ZNF487	10.955	0.612515	0.357537	1.71315	0.0866846	0.905094
ENSG00000127129	EDN2	2.17449	-2.70725	1.58069	-1.7127	0.0867668	0.905094
ENSG00000185070	FLRT2	214.419	0.500146	0.29212	1.71212	0.0868739	0.905094
ENSG00000164332	UBLCP1	36.6625	0.660504	0.386022	1.71105	0.0870715	0.905094
ENSG00000092621	PHGDH	1000.41	-0.379179	0.221646	-1.71074	0.0871284	0.905094
ENSG00000124151	NCOA3	119.258	0.32668	0.190975	1.7106	0.0871559	0.905094
ENSG00000166803	PCLAF	25.8211	0.649998	0.380781	1.70701	0.0878194	0.905094
ENSG00000100290	BIK	6.50434	1.12533	0.659255	1.70696	0.0878286	0.905094
ENSG00000149418	ST14	56.1682	0.620034	0.363373	1.70633	0.0879472	0.905094
ENSG00000114841	DNAH1	21.5559	1.04415	0.612149	1.7057	0.0880632	0.905094
ENSG00000205581	HMGN1	525.773	0.376671	0.220848	1.70556	0.0880892	0.905094
ENSG00000132010	ZNF20	5.19914	0.915069	0.537153	1.70355	0.0884649	0.905094
ENSG00000121552	CSTA	87.8404	-0.494119	0.290233	-1.70249	0.0886629	0.905094
ENSG00000167363	FN3K	7.7233	-0.983854	0.578105	-1.70186	0.0887817	0.905094
ENSG00000115514	TXNDC9	133.05	0.359644	0.211362	1.70156	0.0888388	0.905094
ENSG00000108423	TUBD1	43.3166	0.283702	0.16677	1.70116	0.0889134	0.905094
ENSG00000104375	STK3	69.9911	-0.350711	0.206178	-1.70101	0.0889402	0.905094
ENSG00000170054	SERPINA9	3.18697	1.92418	1.13134	1.70079	0.0889827	0.905094
ENSG00000184979	USP18	141.778	0.434359	0.255391	1.70076	0.0889876	0.905094
ENSG00000100628	ASB2	4.30185	1.4897	0.87596	1.70065	0.089009	0.905094
ENSG00000157193	LRP8	30.8682	0.445718	0.262092	1.70062	0.0890146	0.905094
ENSG00000198700	IPO9	170.285	0.21454	0.126155	1.70061	0.0890163	0.905094
ENSG00000188629	ZNF177	9.76319	-0.704231	0.414115	-1.70057	0.089024	0.905094
ENSG00000182070	OR52A1	53.1709	0.552555	0.324972	1.70032	0.0890716	0.905094
ENSG00000118156	ZNF541	30.9113	-0.608834	0.358118	-1.70009	0.0891134	0.905094
ENSG00000079246	XRCC5	555.408	0.157199	0.0924795	1.69982	0.0891639	0.905094
ENSG00000127445	PIN1	603.658	-0.357776	0.210485	-1.69977	0.0891735	0.905094
ENSG00000112640	PPP2R5D	109.53	-0.588418	0.346317	-1.69907	0.0893052	0.905094
ENSG00000198740	ZNF652	344.718	0.347105	0.204344	1.69863	0.0893893	0.905094
ENSG00000143318	CASQ1	4.83527	0.950516	0.559694	1.69828	0.0894554	0.905094
ENSG00000116455	WDR77	148.072	0.277838	0.163618	1.69808	0.089492	0.905094
ENSG00000101577	LPIN2	101.318	0.25265	0.148873	1.69708	0.0896816	0.905094
ENSG00000162777	DENND2D	127.806	0.470461	0.277279	1.69671	0.089752	0.905094
ENSG00000075275	CELSR1	21.6756	0.617107	0.36374	1.69656	0.0897799	0.905094
ENSG00000034693	PEX3	34.2331	0.403278	0.237722	1.69643	0.0898045	0.905094
ENSG00000187607	ZNF286A	65.1336	0.384668	0.226768	1.69631	0.0898277	0.905094
ENSG00000165804	ZNF219	80.7128	-0.457164	0.269553	-1.69601	0.0898843	0.905094
ENSG00000101460	MAP1LC3A	95.6653	-0.531902	0.313622	-1.69599	0.0898868	0.905094
ENSG00000171466	ZNF562	182.261	0.302254	0.178228	1.69588	0.089908	0.905094
ENSG00000118785	SPP1	1143.58	-1.04073	0.613685	-1.69586	0.0899119	0.905094
ENSG00000161888	SPC24	24.1633	0.391661	0.230976	1.69568	0.0899468	0.905094
ENSG00000115165	CYTIP	50.4618	0.759843	0.448271	1.69505	0.0900654	0.905094
ENSG00000198182	ZNF607	16.0125	0.510468	0.30116	1.69501	0.0900743	0.905094
ENSG00000246705	H2AJ	1231.4	-0.267877	0.158046	-1.69493	0.0900892	0.905094
ENSG00000007923	DNAJC11	68.8394	0.322102	0.190111	1.69428	0.0902113	0.905094
ENSG00000135414	GDF11	51.4889	0.334441	0.197443	1.69386	0.090291	0.905094
ENSG00000089053	ANAPC5	215.699	0.431875	0.255005	1.6936	0.0903421	0.905094
ENSG00000165406	MARCHF8	36.5493	-0.700353	0.413612	-1.69326	0.0904058	0.905094
ENSG00000072958	AP1M1	663.297	0.281088	0.166012	1.69318	0.0904213	0.905094
ENSG00000006194	ZNF263	69.5483	0.291813	0.172403	1.69262	0.0905281	0.905094
ENSG00000137491	SLCO2B1	174.74	0.46193	0.272921	1.69254	0.090543	0.905094
ENSG00000161800	RACGAP1	7.73866	0.627283	0.370789	1.69175	0.0906934	0.905094
ENSG00000100023	PPIL2	61.6341	0.358213	0.211758	1.69161	0.0907195	0.905094
ENSG00000106290	TAF6	77.5462	0.337154	0.199379	1.69102	0.0908337	0.905094
ENSG00000131779	PEX11B	265.711	0.279563	0.165463	1.68958	0.0911081	0.905094
ENSG00000117090	SLAMF1	14.0602	0.943094	0.558256	1.68936	0.0911509	0.905094
ENSG00000177302	TOP3A	28.8247	0.465753	0.275764	1.68895	0.0912282	0.905094
ENSG00000144711	IQSEC1	299.029	0.186257	0.110317	1.68838	0.0913374	0.905094
ENSG00000263264	AC119396.1	3.81719	1.10877	0.656857	1.68799	0.0914122	0.905094
ENSG00000025156	HSF2	22.6122	0.397545	0.235563	1.68764	0.0914804	0.905094
ENSG00000259030	FPGT-TNNI3K	23.1244	0.474501	0.281183	1.68751	0.0915047	0.905094
ENSG00000241878	PISD	294.497	0.735768	0.436042	1.68738	0.0915309	0.905094
ENSG00000172409	CLP1	53.7908	0.443902	0.263172	1.68674	0.0916532	0.905094
ENSG00000151789	ZNF385D	78.6444	-0.402138	0.238552	-1.68575	0.0918442	0.905094
ENSG00000090104	RGS1	41.6115	0.902517	0.535397	1.6857	0.0918545	0.905094
ENSG00000119906	SLF2	92.0815	-0.282311	0.167498	-1.68546	0.0919007	0.905094
ENSG00000187608	ISG15	1263.59	-0.568838	0.337502	-1.68544	0.0919046	0.905094
ENSG00000104613	INTS10	127.184	0.329214	0.19533	1.68543	0.091906	0.905094
ENSG00000136731	UGGT1	129.521	0.253823	0.150665	1.68468	0.0920499	0.905094
ENSG00000184599	TAFA3	5.42101	1.05479	0.626252	1.68429	0.0921257	0.905094
ENSG00000226124	FTCDNL1	23.329	-0.446691	0.265235	-1.68413	0.0921558	0.905094
ENSG00000119681	LTBP2	244.997	0.359826	0.21366	1.6841	0.0921619	0.905094
ENSG00000180479	ZNF571	45.9303	0.35823	0.212755	1.68377	0.0922261	0.905094
ENSG00000126005	MMP24OS	129.207	-0.378049	0.224554	-1.68356	0.0922673	0.905094
ENSG00000165752	STK32C	44.3409	-0.323011	0.191972	-1.68259	0.0924548	0.905094
ENSG00000116824	CD2	72.6325	0.684987	0.407238	1.68203	0.0925628	0.905094
ENSG00000100478	AP4S1	70.9236	0.339141	0.201645	1.68187	0.0925947	0.905094
ENSG00000135451	TROAP	5.28868	1.12177	0.66699	1.68183	0.0926009	0.905094
ENSG00000188763	FZD9	11.6747	0.586744	0.349033	1.68106	0.0927516	0.905094
ENSG00000153113	CAST	553.88	-0.31466	0.187298	-1.68	0.0929577	0.905094
ENSG00000128000	ZNF780B	9.69345	0.677175	0.403113	1.67986	0.092984	0.905094
ENSG00000178694	NSUN3	73.3772	0.407511	0.242616	1.67966	0.0930244	0.905094
ENSG00000159640	ACE	43.9348	-0.398758	0.237408	-1.67963	0.0930284	0.905094
ENSG00000164040	PGRMC2	217.171	-0.310332	0.184826	-1.67905	0.0931423	0.905094
ENSG00000172058	SERF1A	26.5825	0.883277	0.526222	1.67852	0.0932447	0.905094
ENSG00000146282	RARS2	222.437	0.334264	0.199149	1.67846	0.0932575	0.905094
ENSG00000248485	PCP4L1	5.54878	0.954438	0.568646	1.67844	0.0932613	0.905094
ENSG00000102226	USP11	283.65	0.327403	0.195151	1.67769	0.0934075	0.905094
ENSG00000156171	DRAM2	325.397	0.295314	0.17605	1.67744	0.0934558	0.905094
ENSG00000147592	LACTB2	59.4859	-0.308731	0.18413	-1.6767	0.0936007	0.905094
ENSG00000172320	OR5A1	105.082	0.532122	0.31741	1.67645	0.0936503	0.905094
ENSG00000119673	ACOT2	1387.56	-0.396971	0.236822	-1.67624	0.0936905	0.905094
ENSG00000244094	SPRR2F	12.9887	-0.842474	0.502896	-1.67524	0.0938863	0.905094
ENSG00000267673	FDX2	220.597	-0.261763	0.156254	-1.67524	0.0938868	0.905094
ENSG00000061794	MRPS35	113.548	0.391478	0.233719	1.67499	0.0939353	0.905094
ENSG00000197576	HOXA4	34.0863	-0.453153	0.270605	-1.67459	0.0940146	0.905094
ENSG00000213281	NRAS	47.1603	0.344656	0.205815	1.67459	0.0940147	0.905094
ENSG00000173210	ABLIM3	159.894	-0.4187	0.250051	-1.67446	0.0940404	0.905094
ENSG00000138375	SMARCAL1	43.4971	0.345978	0.206713	1.67371	0.0941872	0.905094
ENSG00000213380	COG8	209.711	0.249601	0.149135	1.67366	0.0941975	0.905094
ENSG00000166847	DCTN5	155.396	0.239693	0.14326	1.67313	0.0943012	0.905094
ENSG00000166181	API5	60.9615	0.280891	0.167918	1.67278	0.0943701	0.905094
ENSG00000144736	SHQ1	13.222	0.988175	0.590831	1.67252	0.094422	0.905094
ENSG00000184166	OR1D2	120.32	0.432038	0.25854	1.67107	0.0947082	0.905094
ENSG00000165730	STOX1	25.0447	-0.473535	0.283378	-1.67103	0.094715	0.905094
ENSG00000090487	SPG21	554.934	0.296858	0.177714	1.67042	0.094836	0.905094
ENSG00000179222	MAGED1	316.005	0.251415	0.150522	1.67029	0.0948618	0.905094
ENSG00000168496	FEN1	63.329	0.41784	0.250178	1.67017	0.0948856	0.905094
ENSG00000122512	PMS2	45.2311	0.360522	0.215874	1.67006	0.094908	0.905094
ENSG00000150907	FOXO1	468.204	0.327963	0.196382	1.67002	0.0949154	0.905094
ENSG00000099308	MAST3	132.719	0.349983	0.209601	1.66976	0.094967	0.905094
ENSG00000255804	OR6J1	22.3812	0.499043	0.298923	1.66947	0.0950248	0.905094
ENSG00000130595	TNNT3	63.3761	-0.378299	0.226624	-1.66928	0.095062	0.905094
ENSG00000132970	WASF3	87.5952	-0.374045	0.224115	-1.66899	0.0951202	0.905094
ENSG00000075420	FNDC3B	244.23	-0.230946	0.138376	-1.66898	0.095121	0.905094
ENSG00000106462	EZH2	13.9261	0.740277	0.443641	1.66864	0.0951887	0.905094
ENSG00000197555	SIPA1L1	36.2144	0.383436	0.229885	1.66795	0.0953261	0.905094
ENSG00000178695	KCTD12	251.231	-0.302938	0.181659	-1.66762	0.0953914	0.905094
ENSG00000162408	NOL9	84.5016	0.252565	0.151489	1.66722	0.0954711	0.905094
ENSG00000018699	TTC27	20.3837	0.725937	0.43548	1.66698	0.0955183	0.905094
ENSG00000139910	NOVA1	58.9685	-0.315398	0.189223	-1.6668	0.0955532	0.905094
ENSG00000168259	DNAJC7	191.2	-0.332307	0.19945	-1.66611	0.0956908	0.905094
ENSG00000100603	SNW1	333.194	0.256555	0.153989	1.66606	0.0957015	0.905094
ENSG00000179715	PCED1B	55.3007	0.441347	0.264951	1.66577	0.0957592	0.905094
ENSG00000170266	GLB1	247.962	0.360651	0.216555	1.6654	0.0958326	0.905094
ENSG00000198899	MT-ATP6	20543.3	-0.330546	0.198513	-1.66511	0.0958916	0.905094
ENSG00000164054	SHISA5	818.212	-0.35569	0.213625	-1.66502	0.0959087	0.905094
ENSG00000100099	HPS4	62.0545	0.273577	0.164324	1.66486	0.0959407	0.905094
ENSG00000102743	SLC25A15	29.5009	0.40817	0.245179	1.66478	0.0959561	0.905094
ENSG00000164970	FAM219A	36.8737	-0.375998	0.22593	-1.66422	0.096068	0.905094
ENSG00000117543	DPH5	53.4666	0.428581	0.257543	1.66412	0.0960894	0.905094
ENSG00000100105	PATZ1	34.8185	0.407595	0.244998	1.66367	0.0961788	0.905094
ENSG00000113048	MRPS27	136.058	0.306538	0.184278	1.66345	0.0962216	0.905094
ENSG00000164258	NDUFS4	561.888	-0.280907	0.168883	-1.66332	0.0962492	0.905094
ENSG00000158805	ZNF276	55.2058	0.456019	0.274172	1.66326	0.0962602	0.905094
ENSG00000174842	GLMN	7.10408	1.40236	0.843223	1.66309	0.0962941	0.905094
ENSG00000176658	MYO1D	63.9469	0.406384	0.244413	1.66269	0.0963737	0.905094
ENSG00000163564	PYHIN1	29.5312	0.558218	0.335766	1.66252	0.0964077	0.905094
ENSG00000128590	DNAJB9	73.4212	0.50822	0.305744	1.66224	0.0964647	0.905094
ENSG00000188674	C2orf80	6.56875	0.740554	0.445601	1.66192	0.0965286	0.905094
ENSG00000083828	ZNF586	23.3339	0.436214	0.262504	1.66175	0.0965636	0.905094
ENSG00000240065	PSMB9	91.2217	0.498313	0.299894	1.66163	0.0965873	0.905094
ENSG00000085644	ZNF213	17.3786	-0.652096	0.392605	-1.66095	0.0967243	0.905094
ENSG00000169231	THBS3	61.9451	0.440793	0.265402	1.66085	0.096744	0.905094
ENSG00000120616	EPC1	134.157	0.285419	0.171872	1.66064	0.0967849	0.905094
ENSG00000117597	UTP25	47.124	0.302706	0.182345	1.66008	0.0968993	0.905094
ENSG00000023041	ZDHHC6	75.9974	0.312287	0.188159	1.65969	0.0969759	0.905094
ENSG00000147475	ERLIN2	86.1248	-0.236752	0.142701	-1.65907	0.097101	0.905094
ENSG00000171960	PPIH	111.658	0.294774	0.177743	1.65843	0.09723	0.905094
ENSG00000197753	LHFPL5	33.7631	0.455533	0.274737	1.65807	0.0973029	0.905094
ENSG00000172661	WASHC2C	125.463	-0.293859	0.177258	-1.6578	0.0973575	0.905094
ENSG00000056586	RC3H2	71.153	0.259625	0.156675	1.65709	0.0975013	0.905094
ENSG00000168495	POLR3D	52.4658	-0.22926	0.138437	-1.65606	0.0977104	0.905094
ENSG00000149823	VPS51	155.793	0.384047	0.231939	1.65581	0.0977605	0.905094
ENSG00000132510	KDM6B	78.2463	-0.610201	0.368566	-1.65561	0.0978006	0.905094
ENSG00000125354	SEPTIN6	159.044	0.397902	0.240345	1.65555	0.0978131	0.905094
ENSG00000141526	SLC16A3	39.8009	-0.541209	0.326928	-1.65544	0.0978361	0.905094
ENSG00000137478	FCHSD2	52.2775	0.331036	0.200035	1.65489	0.0979467	0.905094
ENSG00000144468	RHBDD1	64.8788	0.269292	0.162768	1.65446	0.0980347	0.905094
ENSG00000123444	KBTBD4	18.4814	0.647824	0.391613	1.65425	0.0980771	0.905094
ENSG00000083812	ZNF324	84.472	0.362506	0.21915	1.65415	0.0980978	0.905094
ENSG00000203666	EFCAB2	48.385	0.331147	0.200235	1.65379	0.0981694	0.905094
ENSG00000259956	RBM15B	168.006	0.225639	0.136466	1.65344	0.0982409	0.905094
ENSG00000110492	MDK	234.791	-0.457039	0.276451	-1.65324	0.0982822	0.905094
ENSG00000155097	ATP6V1C1	94.0565	0.306306	0.185296	1.65306	0.0983182	0.905094
ENSG00000228049	POLR2J2	93.2162	0.444671	0.269022	1.65292	0.0983471	0.905094
ENSG00000160471	COX6B2	9.63349	0.618901	0.37445	1.65283	0.0983661	0.905094
ENSG00000104660	LEPROTL1	200.976	0.337597	0.204264	1.65275	0.0983812	0.905094
ENSG00000067596	DHX8	48.9634	0.346119	0.209557	1.65167	0.0986012	0.905094
ENSG00000165046	LETM2	17.941	0.436889	0.264561	1.65137	0.0986624	0.905094
ENSG00000100982	PCIF1	199.461	0.346834	0.210051	1.65119	0.0987004	0.905094
ENSG00000162390	ACOT11	130.164	0.421851	0.255508	1.65103	0.0987324	0.905094
ENSG00000173614	NMNAT1	70.3409	0.276529	0.167556	1.65037	0.0988668	0.905094
ENSG00000163872	YEATS2	67.0755	0.325983	0.19756	1.65005	0.098933	0.905094
ENSG00000213445	SIPA1	74.0557	0.541201	0.328063	1.64969	0.0990072	0.905094
ENSG00000198331	HYLS1	41.2409	0.417462	0.253185	1.64884	0.0991808	0.905094
ENSG00000176890	TYMS	13.2105	0.827561	0.501944	1.64871	0.0992068	0.905094
ENSG00000067208	EVI5	112.445	-0.328759	0.19943	-1.64849	0.0992522	0.905094
ENSG00000147789	ZNF7	104.274	0.291228	0.176693	1.64822	0.0993081	0.905094
ENSG00000128886	ELL3	15.6323	1.23832	0.751308	1.64821	0.099309	0.905094
ENSG00000241635	UGT1A1	19.9256	0.533951	0.324053	1.64773	0.0994081	0.905094
ENSG00000225663	MCRIP1	164.175	-0.344816	0.209291	-1.64754	0.0994465	0.905094
ENSG00000111845	PAK1IP1	77.0479	0.19622	0.119154	1.64677	0.0996055	0.905094
ENSG00000167371	PRRT2	24.774	0.501091	0.304391	1.64621	0.0997209	0.905094
ENSG00000263465	SRSF8	143.837	0.222938	0.135476	1.64559	0.0998484	0.905094
ENSG00000169905	TOR1AIP2	381.472	-0.33556	0.203946	-1.64534	0.0999	0.905094
ENSG00000057608	GDI2	430.336	0.269054	0.163544	1.64515	0.099939	0.905094
ENSG00000158966	CACHD1	68.4571	-0.424797	0.25825	-1.64491	0.0999887	0.905094
ENSG00000060558	GNA15	15.9711	-0.69685	0.423747	-1.6445	0.100074	0.905094
ENSG00000143294	PRCC	89.0696	0.293329	0.178422	1.64401	0.100173	0.905094
ENSG00000087008	ACOX3	74.4044	0.313821	0.190934	1.64361	0.100256	0.905094
ENSG00000196275	GTF2IRD2	65.7661	-0.425582	0.259009	-1.64312	0.100358	0.905094
ENSG00000205221	VIT	82.2438	0.426563	0.259748	1.64222	0.100545	0.905094
ENSG00000143384	MCL1	169.961	0.544285	0.331471	1.64203	0.100584	0.905094
ENSG00000166224	SGPL1	100.871	0.238488	0.145253	1.64188	0.100616	0.905094
ENSG00000116830	TTF2	74.2437	0.305776	0.186275	1.64153	0.100687	0.905094
ENSG00000104774	MAN2B1	157.777	0.445954	0.271706	1.64131	0.100733	0.905094
ENSG00000120899	PTK2B	104.83	0.486529	0.296464	1.64111	0.100776	0.905094
ENSG00000186376	ZNF75D	28.8878	0.425565	0.259363	1.64081	0.100837	0.905094
ENSG00000101216	GMEB2	40.8995	0.355904	0.21697	1.64034	0.100936	0.905094
ENSG00000105810	CDK6	66.6907	0.297473	0.181392	1.63995	0.101016	0.905094
ENSG00000185361	TNFAIP8L1	67.9655	0.358805	0.218852	1.63949	0.101112	0.905094
ENSG00000102908	NFAT5	29.6481	-1.04735	0.639063	-1.63889	0.101237	0.905094
ENSG00000106211	HSPB1	3781.02	-0.362673	0.221326	-1.63864	0.101289	0.905094
ENSG00000213588	ZBTB9	9.59084	0.78873	0.481671	1.63749	0.101529	0.905094
ENSG00000133606	MKRN1	222.904	0.242752	0.148263	1.63731	0.101565	0.905094
ENSG00000165948	IFI27L1	129.242	-0.433011	0.26448	-1.63721	0.101586	0.905094
ENSG00000175893	ZDHHC21	56.502	-0.382506	0.233666	-1.63698	0.101636	0.905094
ENSG00000138175	ARL3	168.249	-0.251911	0.153972	-1.63608	0.101824	0.905094
ENSG00000163521	GLB1L	42.6367	0.406329	0.248358	1.63606	0.101826	0.905094
ENSG00000156298	TSPAN7	532.941	-0.420154	0.256846	-1.63582	0.101878	0.905094
ENSG00000198961	PJA2	98.3764	-0.306669	0.187483	-1.63572	0.101898	0.905094
ENSG00000157303	SUSD3	65.5357	0.647003	0.395578	1.63559	0.101925	0.905094
ENSG00000168209	DDIT4	1015.85	-0.600815	0.367342	-1.63557	0.101929	0.905094
ENSG00000101883	RHOXF1	27.374	-0.547353	0.334841	-1.63467	0.102119	0.905094
ENSG00000184922	FMNL1	54.3263	0.563617	0.344798	1.63463	0.102127	0.905094
ENSG00000140563	MCTP2	46.6781	0.414528	0.253595	1.6346	0.102132	0.905094
ENSG00000111696	NT5DC3	54.9002	0.336418	0.205875	1.63409	0.10224	0.905094
ENSG00000129515	SNX6	302.94	0.177254	0.108491	1.6338	0.1023	0.905094
ENSG00000013275	PSMC4	234.111	-0.375053	0.229615	-1.6334	0.102385	0.905094
ENSG00000204406	MBD5	20.3558	0.514496	0.314998	1.63333	0.102399	0.905094
ENSG00000106526	ACTR3C	28.5348	0.445394	0.272837	1.63246	0.102584	0.905094
ENSG00000213339	QTRT1	56.029	-0.52221	0.32004	-1.6317	0.102742	0.905094
ENSG00000158683	PKD1L1	29.6171	0.424857	0.260397	1.63158	0.102769	0.905094
ENSG00000115541	HSPE1	627.311	-0.404748	0.2481	-1.63139	0.102808	0.905094
ENSG00000090861	AARS1	51.3137	1.28868	0.789941	1.63137	0.102813	0.905094
ENSG00000167107	ACSF2	170.916	-0.406486	0.249356	-1.63014	0.103072	0.905094
ENSG00000163935	SFMBT1	43.9628	0.345714	0.212263	1.62871	0.103375	0.905094
ENSG00000278870	OR51G1	6.12895	-0.978895	0.60106	-1.62861	0.103395	0.905094
ENSG00000158467	AHCYL2	18.2426	0.377246	0.231639	1.6286	0.103398	0.905094
ENSG00000101161	PRPF6	526.094	0.273019	0.167655	1.62845	0.103429	0.905094
ENSG00000162521	RBBP4	161.382	0.233902	0.14365	1.62827	0.103467	0.905094
ENSG00000141034	GID4	42.6123	0.307135	0.188661	1.62797	0.103531	0.905094
ENSG00000152583	SPARCL1	4330.07	-0.265792	0.163283	-1.6278	0.103568	0.905094
ENSG00000159202	UBE2Z	97.6007	0.369631	0.227089	1.62769	0.10359	0.905094
ENSG00000243896	OR2A7	37.6199	-0.531863	0.326822	-1.62738	0.103657	0.905094
ENSG00000134594	RAB33A	5.80689	0.972453	0.597635	1.62717	0.103701	0.905094
ENSG00000053747	LAMA3	70.0506	-0.346168	0.212795	-1.62677	0.103786	0.905094
ENSG00000151575	TEX9	70.2178	0.460896	0.283342	1.62665	0.103812	0.905094
ENSG00000143153	ATP1B1	75.965	-0.430893	0.264935	-1.62641	0.103862	0.905094
ENSG00000136816	TOR1B	42.9559	0.293393	0.180462	1.62579	0.103994	0.905094
ENSG00000167613	LAIR1	22.8244	0.574201	0.353193	1.62574	0.104005	0.905094
ENSG00000160326	SLC2A6	23.6406	0.584318	0.359453	1.62558	0.10404	0.905094
ENSG00000157014	TATDN2	65.8099	0.321146	0.197565	1.62552	0.104051	0.905094
ENSG00000149124	GLYAT	296.456	-0.476882	0.293431	-1.6252	0.104121	0.905094
ENSG00000141551	CSNK1D	115.679	-0.524831	0.323022	-1.62475	0.104216	0.905094
ENSG00000158669	GPAT4	160.931	0.273406	0.168292	1.62459	0.104249	0.905094
ENSG00000115866	DARS1	616.188	0.239205	0.147242	1.62457	0.104255	0.905094
ENSG00000176230	OR4K17	35.9106	0.542699	0.334217	1.62379	0.10442	0.905094
ENSG00000123095	BHLHE41	80.3487	-0.30374	0.187084	-1.62355	0.104472	0.905094
ENSG00000131089	ARHGEF9	57.2014	0.384487	0.23688	1.62313	0.104562	0.905094
ENSG00000141522	ARHGDIA	236.562	-0.363329	0.223882	-1.62286	0.104619	0.905094
ENSG00000129757	CDKN1C	353.782	-0.502573	0.309714	-1.6227	0.104653	0.905094
ENSG00000132823	OSER1	352.945	0.249171	0.153566	1.62257	0.104682	0.905094
ENSG00000170464	DNAJC18	27.4427	0.338768	0.208805	1.62241	0.104716	0.905094
ENSG00000103051	COG4	129.081	0.528092	0.325614	1.62184	0.104839	0.905094
ENSG00000132570	PCBD2	84.2875	0.272977	0.168323	1.62175	0.104858	0.905094
ENSG00000117625	RCOR3	65.5075	0.281391	0.173513	1.62173	0.104862	0.905094
ENSG00000129422	MTUS1	265.687	-0.291575	0.179801	-1.62165	0.104879	0.905094
ENSG00000083444	PLOD1	384.101	0.30066	0.18543	1.62142	0.104928	0.905094
ENSG00000134852	CLOCK	86.1337	-0.283135	0.174623	-1.6214	0.104931	0.905094
ENSG00000115919	KYNU	330.244	0.453038	0.279474	1.62104	0.105009	0.905094
ENSG00000198356	GET3	189.444	-0.4264	0.263066	-1.62089	0.105042	0.905094
ENSG00000119844	AFTPH	130.121	0.274685	0.169472	1.62083	0.105054	0.905094
ENSG00000285253	AC090517.4	61.247	-0.247566	0.152759	-1.62063	0.105097	0.905094
ENSG00000136147	PHF11	135.106	0.331419	0.204597	1.61986	0.105262	0.905437
ENSG00000145545	SRD5A1	141.173	0.415246	0.256362	1.61976	0.105283	0.905437
ENSG00000014216	CAPN1	151.538	0.48099	0.297317	1.61777	0.105713	0.906585
ENSG00000091527	CDV3	188.007	0.290528	0.179706	1.61669	0.105946	0.906585
ENSG00000108784	NAGLU	158.197	0.372593	0.230522	1.6163	0.106029	0.906585
ENSG00000157796	WDR19	16.0181	0.485724	0.300583	1.61594	0.106108	0.906585
ENSG00000170632	ARMC10	145.906	0.216023	0.133684	1.61592	0.106112	0.906585
ENSG00000196588	MRTFA	162.986	0.315471	0.195243	1.61578	0.106141	0.906585
ENSG00000173626	TRAPPC3L	75.0867	0.501284	0.310244	1.61577	0.106144	0.906585
ENSG00000181472	ZBTB2	23.58	0.384112	0.23776	1.61555	0.106192	0.906585
ENSG00000168488	ATXN2L	100.62	0.434128	0.268819	1.61495	0.106322	0.906585
ENSG00000034971	MYOC	576.609	0.893285	0.553137	1.61494	0.106323	0.906585
ENSG00000123124	WWP1	78.1769	-0.415935	0.257615	-1.61456	0.106406	0.906585
ENSG00000163519	TRAT1	8.73852	0.920877	0.570368	1.61453	0.106412	0.906585
ENSG00000196814	MVB12B	34.2764	0.65386	0.404993	1.6145	0.106419	0.906585
ENSG00000131323	TRAF3	73.5029	0.315107	0.195254	1.61383	0.106564	0.906585
ENSG00000125868	DSTN	1110.88	0.365524	0.226521	1.61364	0.106605	0.906585
ENSG00000154265	ABCA5	37.5381	-0.352545	0.21858	-1.61289	0.106769	0.906585
ENSG00000261717	AC009163.5	3.03149	-1.49142	0.924709	-1.61285	0.106776	0.906585
ENSG00000188517	COL25A1	45.5809	-0.414196	0.256839	-1.61267	0.106817	0.906585
ENSG00000103485	QPRT	161.168	-0.429127	0.26611	-1.61259	0.106834	0.906585
ENSG00000188739	RBM34	165.487	0.282228	0.175041	1.61235	0.106886	0.906585
ENSG00000005801	ZNF195	65.3629	0.303102	0.188094	1.61143	0.107085	0.906977
ENSG00000124074	ENKD1	23.1319	-0.52122	0.323539	-1.611	0.107181	0.906977
ENSG00000141452	RMC1	63.5817	0.435334	0.270276	1.6107	0.107245	0.906977
ENSG00000173153	ESRRA	53.1351	-0.432051	0.268269	-1.61051	0.107286	0.906977
ENSG00000180773	SLC36A4	22.7997	0.398838	0.247675	1.61033	0.107326	0.906977
ENSG00000249860	MTRNR2L5	10.7643	0.50312	0.312496	1.61	0.107397	0.906977
ENSG00000187244	BCAM	66.3806	-0.413147	0.256649	-1.60978	0.107447	0.906977
ENSG00000116685	KIAA2013	290.677	0.220725	0.137212	1.60864	0.107695	0.907564
ENSG00000135297	MTO1	116.242	0.334554	0.207984	1.60856	0.107713	0.907564
ENSG00000166508	MCM7	195.965	0.520534	0.323625	1.60845	0.107737	0.907564
ENSG00000135407	AVIL	7.70069	0.718288	0.446849	1.60745	0.107956	0.908223
ENSG00000105976	MET	126.115	-0.413806	0.257435	-1.60742	0.107962	0.908223
ENSG00000140320	BAHD1	43.5689	0.299432	0.186342	1.6069	0.108077	0.908362
ENSG00000161791	FMNL3	154.64	0.389051	0.242147	1.60667	0.108126	0.908362
ENSG00000186329	TMEM212	187.397	0.44158	0.274968	1.60593	0.108289	0.908925
ENSG00000165704	HPRT1	57.1152	0.371	0.231095	1.6054	0.108405	0.908925
ENSG00000197971	MBP	225.25	0.280311	0.174639	1.60509	0.108474	0.908925
ENSG00000140259	MFAP1	191.968	0.192186	0.119755	1.60483	0.10853	0.908925
ENSG00000073614	KDM5A	489.115	0.235833	0.146965	1.60469	0.108561	0.908925
ENSG00000064547	LPAR2	22.3564	0.64269	0.401006	1.6027	0.109002	0.911995
ENSG00000162992	NEUROD1	19.8208	-0.528602	0.330086	-1.60141	0.109287	0.912697
ENSG00000150938	CRIM1	243.464	-0.421814	0.263412	-1.60135	0.1093	0.912697
ENSG00000168675	LDLRAD4	73.2899	0.351633	0.2196	1.60124	0.109323	0.912697
ENSG00000153446	C16orf89	404.271	-0.400676	0.250359	-1.60041	0.109508	0.912697
ENSG00000138134	STAMBPL1	27.1529	0.447651	0.279807	1.59986	0.109631	0.912697
ENSG00000109911	ELP4	46.0735	0.308644	0.193005	1.59915	0.109787	0.912697
ENSG00000114735	HEMK1	149.458	0.24277	0.151825	1.59901	0.109818	0.912697
ENSG00000198064	NPIPB13	12.4648	0.764903	0.478433	1.59877	0.109872	0.912697
ENSG00000128050	PAICS	108.981	0.295465	0.184882	1.59813	0.110014	0.912697
ENSG00000172156	CCL11	9.79797	0.899831	0.563316	1.59738	0.11018	0.912697
ENSG00000009765	IYD	29.7058	0.534886	0.334859	1.59735	0.110188	0.912697
ENSG00000108654	DDX5	51.3475	0.701864	0.439694	1.59626	0.110431	0.912697
ENSG00000288661	AL451106.1	0.798783	-1.74327	1.09217	-1.59616	0.110453	0.912697
ENSG00000065809	FAM107B	208.984	0.343572	0.215321	1.59563	0.110572	0.912697
ENSG00000217128	FNIP1	169.484	-0.439065	0.275184	-1.59553	0.110593	0.912697
ENSG00000163378	EOGT	31.4785	0.460961	0.288908	1.59553	0.110593	0.912697
ENSG00000110395	CBL	100.059	0.257858	0.161634	1.59532	0.110641	0.912697
ENSG00000125885	MCM8	38.4146	0.407647	0.255576	1.59501	0.11071	0.912697
ENSG00000215251	FASTKD5	44.8104	0.327695	0.205482	1.59476	0.110766	0.912697
ENSG00000110048	OSBP	72.8584	0.323488	0.202865	1.5946	0.110802	0.912697
ENSG00000130775	THEMIS2	141.872	0.423332	0.265552	1.59416	0.1109	0.912697
ENSG00000181896	ZNF101	48.556	0.38493	0.241522	1.59377	0.110987	0.912697
ENSG00000139618	BRCA2	17.1409	0.435988	0.273674	1.59309	0.11114	0.912697
ENSG00000099866	MADCAM1	13.9752	0.684395	0.429722	1.59265	0.111239	0.912697
ENSG00000102054	RBBP7	398.717	0.304407	0.19114	1.59258	0.111254	0.912697
ENSG00000109323	MANBA	15.0561	0.806644	0.506506	1.59257	0.111258	0.912697
ENSG00000144554	FANCD2	20.1524	0.450557	0.282943	1.59239	0.111296	0.912697
ENSG00000214128	TMEM213	22.1679	0.48341	0.30372	1.59163	0.111468	0.912697
ENSG00000008517	IL32	578.098	0.415616	0.261169	1.59137	0.111526	0.912697
ENSG00000141385	AFG3L2	85.2578	0.24223	0.15226	1.59089	0.111633	0.912697
ENSG00000138814	PPP3CA	334.526	-0.556702	0.349983	-1.59065	0.111688	0.912697
ENSG00000157110	RBPMS	367.749	-0.211139	0.13277	-1.59026	0.111776	0.912697
ENSG00000136878	USP20	36.2711	0.593824	0.373465	1.59004	0.111826	0.912697
ENSG00000101290	CDS2	71.3402	0.366835	0.230715	1.58999	0.111836	0.912697
ENSG00000169242	EFNA1	611.204	-0.391145	0.246017	-1.58991	0.111855	0.912697
ENSG00000131446	MGAT1	714.214	0.241175	0.15177	1.58908	0.112042	0.912697
ENSG00000100450	GZMH	46.6867	0.573053	0.360659	1.58891	0.112081	0.912697
ENSG00000076003	MCM6	63.9211	0.325559	0.204924	1.58868	0.112132	0.912697
ENSG00000162194	LBHD1	30.5443	0.348516	0.21948	1.58792	0.112305	0.912697
ENSG00000154957	ZNF18	26.4838	0.361963	0.227952	1.58789	0.112311	0.912697
ENSG00000162496	DHRS3	3132.16	-0.405948	0.255735	-1.58737	0.112428	0.912697
ENSG00000179454	KLHL28	35.8324	0.308445	0.194385	1.58678	0.112563	0.912697
ENSG00000128284	APOL3	177.74	-0.281238	0.177395	-1.58538	0.112881	0.912697
ENSG00000072310	SREBF1	14.9575	-0.643973	0.40638	-1.58466	0.113044	0.912697
ENSG00000149922	TBX6	10.7455	0.518376	0.327209	1.58424	0.11314	0.912697
ENSG00000225828	FAM229A	4.58047	-0.764418	0.482703	-1.58362	0.11328	0.912697
ENSG00000172889	EGFL7	399.219	-0.376205	0.237645	-1.58305	0.11341	0.912697
ENSG00000100365	NCF4	191.411	0.419666	0.265244	1.58219	0.113607	0.912697
ENSG00000108774	RAB5C	557.987	-0.42642	0.269545	-1.582	0.11365	0.912697
ENSG00000125864	BFSP1	23.1984	0.362179	0.228948	1.58193	0.113666	0.912697
ENSG00000164237	CMBL	117.601	-0.240161	0.151829	-1.58179	0.113699	0.912697
ENSG00000142330	CAPN10	34.1909	0.437405	0.276555	1.58162	0.113736	0.912697
ENSG00000137941	TTLL7	37.1623	-0.406514	0.257119	-1.58103	0.11387	0.912697
ENSG00000151883	PARP8	19.8668	0.545033	0.34477	1.58086	0.11391	0.912697
ENSG00000258989	AL355916.3	46.1811	0.65891	0.416919	1.58043	0.114009	0.912697
ENSG00000164120	HPGD	9.20609	0.733065	0.463936	1.5801	0.114084	0.912697
ENSG00000119147	ECRG4	170.441	-0.4882	0.309001	-1.57993	0.114123	0.912697
ENSG00000115520	COQ10B	66.7097	0.443475	0.280697	1.57991	0.114128	0.912697
ENSG00000165548	TMEM63C	5.62415	0.91333	0.578102	1.57988	0.114135	0.912697
ENSG00000124357	NAGK	550.124	-0.298217	0.188769	-1.5798	0.114153	0.912697
ENSG00000126226	PCID2	153.203	0.326421	0.206669	1.57943	0.114237	0.912697
ENSG00000082074	FYB1	236.912	0.523816	0.331664	1.57936	0.114254	0.912697
ENSG00000182405	PGBD4	66.0739	0.354462	0.224472	1.57909	0.114315	0.912697
ENSG00000154133	ROBO4	239.355	-0.244497	0.15485	-1.57892	0.114354	0.912697
ENSG00000071054	MAP4K4	311.104	0.2581	0.163473	1.57886	0.114369	0.912697
ENSG00000011275	RNF216	238.851	0.263087	0.166731	1.57792	0.114585	0.912697
ENSG00000150477	KIAA1328	1374.73	0.506503	0.321211	1.57686	0.114828	0.912697
ENSG00000275832	ARHGAP23	30.6265	-0.704913	0.447088	-1.57668	0.11487	0.912697
ENSG00000164815	ORC5	40.2289	0.379687	0.240833	1.57656	0.114898	0.912697
ENSG00000168827	GFM1	93.6104	0.352952	0.224036	1.57542	0.115158	0.912697
ENSG00000159208	CIART	41.7442	0.60178	0.382029	1.57522	0.115206	0.912697
ENSG00000129534	MIS18BP1	84.2526	-0.336924	0.213897	-1.57517	0.115217	0.912697
ENSG00000115484	CCT4	411.155	0.264128	0.167745	1.57459	0.115352	0.912697
ENSG00000166971	AKTIP	114.457	0.311031	0.197534	1.57457	0.115356	0.912697
ENSG00000131037	EPS8L1	11.674	-1.30933	0.831893	-1.57392	0.115506	0.912697
ENSG00000120306	CYSTM1	1443	-0.278765	0.177139	-1.57371	0.115555	0.912697
ENSG00000183741	CBX6	261.504	-0.502201	0.319258	-1.57303	0.115713	0.912697
ENSG00000176533	GNG7	68.0482	0.420237	0.267166	1.57294	0.115732	0.912697
ENSG00000167110	GOLGA2	319.374	-0.214457	0.136368	-1.57264	0.115802	0.912697
ENSG00000104885	DOT1L	31.4942	-0.510963	0.324928	-1.57254	0.115825	0.912697
ENSG00000115091	ACTR3	121.717	0.398338	0.253405	1.57194	0.115964	0.912697
ENSG00000138185	ENTPD1	240.053	0.3536	0.22498	1.5717	0.116021	0.912697
ENSG00000263001	GTF2I	251.647	-0.274645	0.174762	-1.57154	0.116057	0.912697
ENSG00000131773	KHDRBS3	45.9433	-0.434349	0.276445	-1.5712	0.116137	0.912697
ENSG00000116809	ZBTB17	73.8066	0.343316	0.218518	1.57111	0.116157	0.912697
ENSG00000188486	H2AX	17.1267	0.519997	0.330978	1.57109	0.116161	0.912697
ENSG00000170946	DNAJC24	23.2525	0.37343	0.237739	1.57076	0.116239	0.912697
ENSG00000249319	AC068533.4	59.2467	-0.388407	0.247325	-1.57043	0.116315	0.912697
ENSG00000205155	PSENEN	161.434	-0.339533	0.216234	-1.57021	0.116366	0.912697
ENSG00000088876	ZNF343	51.9642	-0.31327	0.199576	-1.56968	0.11649	0.912697
ENSG00000118855	MFSD1	96.8411	0.577945	0.368211	1.5696	0.116508	0.912697
ENSG00000184227	ACOT1	329.984	-0.470191	0.299577	-1.56951	0.116528	0.912697
ENSG00000182149	IST1	459.696	0.227956	0.145304	1.56882	0.116691	0.912697
ENSG00000062650	WAPL	134.064	-0.267173	0.170324	-1.56862	0.116737	0.912697
ENSG00000006695	COX10	45.3621	-0.261383	0.166647	-1.56848	0.11677	0.912697
ENSG00000047849	MAP4	1270.1	-0.206366	0.131588	-1.56827	0.116817	0.912697
ENSG00000090339	ICAM1	190.237	0.475929	0.303487	1.5682	0.116834	0.912697
ENSG00000085831	TTC39A	16.6604	0.482219	0.307533	1.56803	0.116875	0.912697
ENSG00000151233	GXYLT1	73.2176	-0.528931	0.337388	-1.56772	0.116946	0.912697
ENSG00000139112	GABARAPL1	189.941	-0.384728	0.245411	-1.56769	0.116954	0.912697
ENSG00000154310	TNIK	22.3516	0.428288	0.273288	1.56717	0.117076	0.912697
ENSG00000187288	CIDEC	5719.35	-0.389161	0.248387	-1.56675	0.117173	0.912697
ENSG00000143185	XCL2	5.42663	0.937808	0.598592	1.56669	0.117188	0.912697
ENSG00000115685	PPP1R7	416.632	-0.241743	0.154329	-1.56642	0.117251	0.912697
ENSG00000177239	MAN1B1	103.05	0.361629	0.230981	1.56562	0.117437	0.912697
ENSG00000152527	PLEKHH2	39.1499	-0.435918	0.278455	-1.56549	0.117469	0.912697
ENSG00000006744	ELAC2	299.091	0.370497	0.236715	1.56516	0.117545	0.912697
ENSG00000137843	PAK6	5.18036	0.754913	0.482546	1.56444	0.117715	0.912697
ENSG00000141447	OSBPL1A	668.836	-0.276923	0.177052	-1.56408	0.1178	0.912697
ENSG00000177238	TRIM72	63.3255	0.349233	0.223284	1.56408	0.1178	0.912697
ENSG00000176715	ACSF3	108.003	0.415551	0.265689	1.56405	0.117805	0.912697
ENSG00000063761	ADCK1	34.9877	0.399044	0.255332	1.56284	0.118089	0.912697
ENSG00000145687	SSBP2	309.754	0.236355	0.151235	1.56283	0.118093	0.912697
ENSG00000101558	VAPA	333.227	0.232514	0.14878	1.56281	0.118098	0.912697
ENSG00000147535	PLPP5	126.869	0.327143	0.209343	1.56271	0.11812	0.912697
ENSG00000100031	GGT1	11.5485	0.773712	0.495273	1.56219	0.118243	0.912697
ENSG00000135185	TMEM243	73.3843	0.442811	0.283495	1.56197	0.118294	0.912697
ENSG00000057019	DCBLD2	83.0078	-0.277067	0.177426	-1.56159	0.118384	0.912697
ENSG00000118246	FASTKD2	93.4229	0.267083	0.171051	1.56142	0.118425	0.912697
ENSG00000196476	C20orf96	26.5364	-0.422793	0.270856	-1.56095	0.118536	0.912697
ENSG00000286219	NOTCH2NLC	89.7108	0.55192	0.353667	1.56056	0.118627	0.912697
ENSG00000213967	ZNF726	15.2653	0.493151	0.31613	1.55996	0.118769	0.912697
ENSG00000181163	NPM1	2060.17	0.308459	0.197763	1.55974	0.118822	0.912697
ENSG00000068489	PRR11	56.762	0.362796	0.232627	1.55956	0.118864	0.912697
ENSG00000130821	SLC6A8	56.5364	-0.339288	0.21759	-1.5593	0.118925	0.912697
ENSG00000110799	VWF	1868.56	-0.250547	0.160768	-1.55843	0.119131	0.912697
ENSG00000143155	TIPRL	222.206	-0.252496	0.162065	-1.55799	0.119235	0.912697
ENSG00000160179	ABCG1	34.6007	0.414319	0.266037	1.55737	0.119382	0.912697
ENSG00000105880	DLX5	7.19048	-0.72871	0.468026	-1.55699	0.119474	0.912697
ENSG00000173914	RBM4B	116.179	0.275036	0.176648	1.55697	0.119478	0.912697
ENSG00000078795	PKD2L2	7.48238	0.496114	0.318725	1.55656	0.119576	0.912697
ENSG00000100605	ITPK1	142.088	-0.271404	0.174434	-1.55592	0.119728	0.912697
ENSG00000159403	C1R	2684.97	0.332879	0.213973	1.5557	0.119778	0.912697
ENSG00000188687	SLC4A5	14.859	0.608249	0.391048	1.55544	0.119842	0.912697
ENSG00000109606	DHX15	74.967	0.403268	0.259268	1.55541	0.119849	0.912697
ENSG00000167618	LAIR2	2.67133	1.21577	0.781967	1.55476	0.120004	0.912697
ENSG00000179455	MKRN3	10.2362	0.641986	0.412939	1.55467	0.120024	0.912697
ENSG00000126778	SIX1	43.4071	-0.478061	0.307525	-1.55454	0.120055	0.912697
ENSG00000133858	ZFC3H1	217.965	-0.406617	0.261634	-1.55415	0.120149	0.912697
ENSG00000171310	CHST11	27.6497	0.467884	0.301134	1.55374	0.120246	0.912697
ENSG00000181929	PRKAG1	324.558	-0.272147	0.175212	-1.55324	0.120366	0.912697
ENSG00000168010	ATG16L2	100.921	0.328157	0.211287	1.55314	0.12039	0.912697
ENSG00000183281	PLGLB1	25.8877	0.437497	0.281725	1.55292	0.120443	0.912697
ENSG00000127564	PKMYT1	5.64042	1.0018	0.645121	1.55289	0.120449	0.912697
ENSG00000159445	THEM4	73.4972	0.303737	0.195632	1.55259	0.12052	0.912697
ENSG00000138363	ATIC	156.466	0.373816	0.240777	1.55254	0.120533	0.912697
ENSG00000123091	RNF11	90.7845	-0.326748	0.210472	-1.55245	0.120554	0.912697
ENSG00000102967	DHODH	172.966	-0.27993	0.180408	-1.55165	0.120746	0.912697
ENSG00000185551	NR2F2	409.892	-0.281533	0.18145	-1.55157	0.120765	0.912697
ENSG00000140006	WDR89	55.314	0.29553	0.190512	1.55124	0.120843	0.912697
ENSG00000144802	NFKBIZ	239.963	0.591707	0.381483	1.55107	0.120885	0.912697
ENSG00000172292	CERS6	71.5007	0.242369	0.156317	1.55049	0.121023	0.912697
ENSG00000127989	MTERF1	28.4188	0.44887	0.289581	1.55007	0.121125	0.912697
ENSG00000169756	LIMS1	418.815	-0.197932	0.127722	-1.5497	0.121212	0.912697
ENSG00000144224	UBXN4	203.397	-0.222898	0.143859	-1.54941	0.121283	0.912697
ENSG00000204389	HSPA1A	296.751	-2.6743	1.72621	-1.54923	0.121326	0.912697
ENSG00000172331	BPGM	93.4428	0.326686	0.210878	1.54917	0.121341	0.912697
ENSG00000131381	RBSN	175.029	0.189334	0.122262	1.54859	0.12148	0.912697
ENSG00000111796	KLRB1	64.09	0.627651	0.405376	1.54832	0.121546	0.912697
ENSG00000143416	SELENBP1	4539.02	-0.365555	0.23629	-1.54706	0.121848	0.912697
ENSG00000179476	C14orf28	27.4515	0.394905	0.255292	1.54688	0.121893	0.912697
ENSG00000151458	ANKRD50	48.1688	-0.3206	0.207321	-1.54639	0.12201	0.912697
ENSG00000088356	PDRG1	117.879	-0.387698	0.25076	-1.54609	0.122082	0.912697
ENSG00000138448	ITGAV	69.7764	-0.365837	0.236688	-1.54565	0.122189	0.912697
ENSG00000198786	MT-ND5	12840.8	-0.383006	0.247806	-1.54559	0.122203	0.912697
ENSG00000106665	CLIP2	31.889	0.318104	0.205816	1.54557	0.122208	0.912697
ENSG00000131171	SH3BGRL	349.318	0.33815	0.218797	1.5455	0.122226	0.912697
ENSG00000224420	ADM5	55.0951	-0.485695	0.314288	-1.54538	0.122254	0.912697
ENSG00000118620	ZNF430	55.4275	0.293286	0.189797	1.54527	0.122282	0.912697
ENSG00000091262	ABCC6	87.2064	-0.474122	0.306827	-1.54524	0.122288	0.912697
ENSG00000155621	C9orf85	50.1366	0.28819	0.186566	1.54471	0.122417	0.912697
ENSG00000104976	SNAPC2	102.514	-0.390024	0.252506	-1.54461	0.12244	0.912697
ENSG00000123096	SSPN	542.446	-0.208781	0.135185	-1.5444	0.122491	0.912697
ENSG00000105887	MTPN	539.824	-0.193899	0.125551	-1.54438	0.122496	0.912697
ENSG00000115241	PPM1G	379.214	0.192054	0.124368	1.54424	0.12253	0.912697
ENSG00000127472	PLA2G5	50.9245	0.493286	0.319502	1.54392	0.122608	0.912697
ENSG00000196914	ARHGEF12	72.7179	-0.281465	0.182331	-1.5437	0.122661	0.912697
ENSG00000196872	CRACDL	78.3189	-0.406279	0.263216	-1.54352	0.122705	0.912697
ENSG00000162739	SLAMF6	11.8651	0.659003	0.427012	1.54329	0.122761	0.912697
ENSG00000050426	LETMD1	126.613	0.480766	0.311583	1.54298	0.122835	0.912697
ENSG00000173915	ATP5MD	1001.47	-0.349486	0.22662	-1.54216	0.123034	0.912697
ENSG00000171566	PLRG1	138.166	0.3461	0.224469	1.54186	0.123108	0.912697
ENSG00000130300	PLVAP	356.666	-0.42647	0.276607	-1.54179	0.123125	0.912697
ENSG00000169122	FAM110B	73.7817	-0.325714	0.21129	-1.54155	0.123183	0.912697
ENSG00000099864	PALM	260.067	-0.345914	0.22442	-1.54137	0.123227	0.912697
ENSG00000067445	TRO	34.599	0.480751	0.312003	1.54085	0.123352	0.912697
ENSG00000065427	KARS1	303.732	0.196561	0.127609	1.54034	0.123477	0.912697
ENSG00000113658	SMAD5	188.561	-0.24531	0.159259	-1.54032	0.123482	0.912697
ENSG00000065613	SLK	191.883	-0.269663	0.175089	-1.54015	0.123523	0.912697
ENSG00000174607	UGT8	57.9043	0.582557	0.378277	1.54003	0.123554	0.912697
ENSG00000177455	CD19	8.3175	1.28142	0.832327	1.53957	0.123666	0.912697
ENSG00000182700	IGIP	26.9065	-0.484621	0.314846	-1.53923	0.123747	0.912697
ENSG00000198542	ITGBL1	16.8179	0.610685	0.396754	1.53921	0.123754	0.912697
ENSG00000253251	SHLD3	6.22055	0.625806	0.406658	1.5389	0.123828	0.912697
ENSG00000008294	SPAG9	215.403	-0.32121	0.208763	-1.53864	0.123893	0.912697
ENSG00000196549	MME	82.5743	-0.422755	0.274813	-1.53834	0.123966	0.912697
ENSG00000151746	BICD1	16.7508	0.432247	0.281055	1.53794	0.124063	0.912697
ENSG00000103343	ZNF174	40.9854	0.267133	0.173778	1.53721	0.124241	0.912697
ENSG00000131781	FMO5	8.2841	0.470556	0.306167	1.53693	0.124311	0.912697
ENSG00000237172	B3GNT9	58.8976	0.29151	0.18968	1.53685	0.124331	0.912697
ENSG00000172954	LCLAT1	183.333	0.38598	0.251194	1.53658	0.124395	0.912697
ENSG00000182544	MFSD5	287.628	0.246956	0.160725	1.53652	0.124412	0.912697
ENSG00000010292	NCAPD2	54.9848	0.367167	0.238987	1.53634	0.124454	0.912697
ENSG00000174840	PDE12	76.9861	0.257581	0.167668	1.53626	0.124475	0.912697
ENSG00000148225	WDR31	29.8508	0.363523	0.23668	1.53592	0.124557	0.912697
ENSG00000164091	WDR82	128.353	0.263597	0.171668	1.5355	0.12466	0.912697
ENSG00000125944	HNRNPR	122.324	-0.278554	0.181415	-1.53546	0.124671	0.912697
ENSG00000205572	SERF1B	8.19207	0.917454	0.59752	1.53544	0.124677	0.912697
ENSG00000018236	CNTN1	11.0456	0.561228	0.365535	1.53536	0.124695	0.912697
ENSG00000081692	JMJD4	117.037	0.266459	0.173574	1.53513	0.124752	0.912697
ENSG00000050820	BCAR1	68.4332	-0.539719	0.35191	-1.53369	0.125107	0.912697
ENSG00000117335	CD46	155.321	-0.420525	0.274321	-1.53297	0.125284	0.912697
ENSG00000135905	DOCK10	30.1494	0.534607	0.348753	1.53291	0.125298	0.912697
ENSG00000112877	CEP72	12.9222	0.473941	0.3092	1.5328	0.125326	0.912697
ENSG00000145331	TRMT10A	16.0117	-0.402308	0.262484	-1.53269	0.125351	0.912697
ENSG00000157456	CCNB2	14.3324	0.541142	0.353102	1.53254	0.12539	0.912697
ENSG00000102531	FNDC3A	156.494	-0.255446	0.166692	-1.53244	0.125415	0.912697
ENSG00000089472	HEPH	28.9335	0.478142	0.312021	1.5324	0.125423	0.912697
ENSG00000137976	DNASE2B	12.935	-1.09385	0.713932	-1.53215	0.125485	0.912697
ENSG00000127955	GNAI1	101.664	-0.330333	0.215714	-1.53135	0.125683	0.912697
ENSG00000242950	ERVW-1	45.9202	0.511573	0.334082	1.53128	0.1257	0.912697
ENSG00000170458	CD14	1842.42	-0.597	0.389948	-1.53097	0.125776	0.912697
ENSG00000186814	ZSCAN30	152.517	0.342902	0.224037	1.53056	0.125879	0.912697
ENSG00000172985	SH3RF3	60.2079	0.296604	0.193802	1.53045	0.125906	0.912697
ENSG00000163875	MEAF6	126.829	0.234702	0.153382	1.53018	0.125972	0.912697
ENSG00000187918	OR51I2	9.20983	-0.974014	0.636574	-1.53009	0.125995	0.912697
ENSG00000107105	ELAVL2	5.94909	0.584569	0.382111	1.52984	0.126056	0.912697
ENSG00000115414	FN1	528.026	0.517074	0.338026	1.52969	0.126094	0.912697
ENSG00000127837	AAMP	277.404	-0.519606	0.339712	-1.52955	0.126129	0.912697
ENSG00000100219	XBP1	1200.47	0.254785	0.166576	1.52954	0.12613	0.912697
ENSG00000198682	PAPSS2	137.831	-0.246918	0.161449	-1.52938	0.12617	0.912697
ENSG00000135900	MRPL44	101.48	0.255039	0.166806	1.52895	0.126277	0.912935
ENSG00000137200	CMTR1	33.0627	0.330945	0.216541	1.52833	0.126431	0.913517
ENSG00000161243	FBXO27	127.946	-0.304715	0.19944	-1.52785	0.126549	0.913613
ENSG00000182952	HMGN4	89.178	0.43145	0.282461	1.52747	0.126644	0.913613
ENSG00000186409	CCDC30	110.516	0.371638	0.243317	1.52738	0.126667	0.913613
ENSG00000187010	RHD	25.8568	0.422526	0.276747	1.52676	0.126822	0.913785
ENSG00000170801	HTRA3	304.317	0.4744	0.310768	1.52654	0.126876	0.913785
ENSG00000241489	AC244197.3	96.8203	0.296729	0.194399	1.52639	0.126912	0.913785
ENSG00000185189	NRBP2	26.9831	-0.947122	0.620872	-1.52547	0.127142	0.913945
ENSG00000197050	ZNF420	10.8658	0.414788	0.271977	1.52508	0.127238	0.913945
ENSG00000151498	ACAD8	93.4053	0.305185	0.200194	1.52445	0.127398	0.913945
ENSG00000173480	ZNF417	38.0544	0.348098	0.228348	1.52441	0.127405	0.913945
ENSG00000154188	ANGPT1	208.294	-0.43732	0.286927	-1.52415	0.127471	0.913945
ENSG00000178188	SH2B1	44.6594	-0.325781	0.213753	-1.5241	0.127484	0.913945
ENSG00000112799	LY86	146.716	0.658307	0.431951	1.52403	0.127501	0.913945
ENSG00000171992	SYNPO	533.357	-0.264898	0.173842	-1.52379	0.127561	0.913945
ENSG00000167394	ZNF668	53.8593	0.38578	0.253318	1.52291	0.127782	0.913945
ENSG00000181885	CLDN7	8.47181	-0.687258	0.451297	-1.52285	0.127797	0.913945
ENSG00000143319	ISG20L2	86.5781	0.250718	0.164652	1.52271	0.127831	0.913945
ENSG00000143891	GALM	229.612	0.263742	0.173213	1.52265	0.127847	0.913945
ENSG00000164114	MAP9	36.8887	0.34509	0.226704	1.5222	0.127958	0.913945
ENSG00000103942	HOMER2	33.3786	0.3309	0.21739	1.52215	0.127972	0.913945
ENSG00000271605	MILR1	58.4237	0.426868	0.280691	1.52077	0.128317	0.914588
ENSG00000047644	WWC3	116.632	0.237307	0.156056	1.52065	0.128348	0.914588
ENSG00000135828	RNASEL	69.0835	0.233432	0.153516	1.52057	0.128368	0.914588
ENSG00000129347	KRI1	25.962	0.940296	0.618496	1.52029	0.128437	0.914588
ENSG00000157036	EXOG	32.4073	0.291182	0.191538	1.52023	0.128453	0.914588
ENSG00000115904	SOS1	96.1046	-0.285741	0.188038	-1.5196	0.128613	0.914588
ENSG00000117602	RCAN3	43.1003	0.426085	0.280399	1.51957	0.12862	0.914588
ENSG00000110917	MLEC	1498.51	-0.300275	0.197626	-1.51941	0.12866	0.914588
ENSG00000156475	PPP2R2B	23.6352	0.513134	0.33783	1.51891	0.128784	0.914588
ENSG00000183569	SERHL2	24.1467	-0.386566	0.254526	-1.51877	0.128821	0.914588
ENSG00000155463	OXA1L	661.23	-0.224394	0.14777	-1.51854	0.128879	0.914588
ENSG00000104756	KCTD9	56.6354	-0.366573	0.241509	-1.51785	0.129053	0.914588
ENSG00000158079	PTPDC1	26.6264	-0.311872	0.205491	-1.51769	0.129092	0.914588
ENSG00000154781	CCDC174	129.211	0.269089	0.177362	1.51717	0.129223	0.914588
ENSG00000258289	CHURC1	1492.51	-0.232028	0.152945	-1.51707	0.129249	0.914588
ENSG00000136527	TRA2B	84.1157	0.408369	0.269209	1.51692	0.129287	0.914588
ENSG00000112303	VNN2	8.04978	1.25998	0.830879	1.51645	0.129407	0.914588
ENSG00000138207	RBP4	4348.1	-0.384811	0.253784	-1.5163	0.129445	0.914588
ENSG00000033800	PIAS1	208.729	0.243608	0.160751	1.51543	0.129663	0.914588
ENSG00000167995	BEST1	50.2407	0.305078	0.201326	1.51535	0.129685	0.914588
ENSG00000172215	CXCR6	21.3708	0.490188	0.323565	1.51496	0.129782	0.914588
ENSG00000124228	DDX27	245.716	0.264582	0.174651	1.51492	0.129792	0.914588
ENSG00000103043	VAC14	158.014	0.361173	0.23848	1.51448	0.129904	0.914588
ENSG00000213413	PVRIG	34.4913	0.720846	0.476027	1.5143	0.12995	0.914588
ENSG00000139436	GIT2	170.306	0.256578	0.169442	1.51425	0.129964	0.914588
ENSG00000104738	MCM4	26.7616	0.494124	0.326518	1.51331	0.1302	0.914588
ENSG00000088827	SIGLEC1	216.644	0.377305	0.249362	1.51308	0.130259	0.914588
ENSG00000171467	ZNF318	41.3641	0.319497	0.211166	1.51302	0.130275	0.914588
ENSG00000004897	CDC27	115.016	0.403524	0.266718	1.51292	0.130299	0.914588
ENSG00000112576	CCND3	527.173	0.289976	0.191673	1.51287	0.130312	0.914588
ENSG00000147140	NONO	350.561	0.25278	0.167128	1.51249	0.130409	0.914588
ENSG00000174231	PRPF8	109.578	0.545826	0.360902	1.5124	0.130433	0.914588
ENSG00000167080	B4GALNT2	114.029	0.451654	0.298828	1.51142	0.130681	0.915644
ENSG00000141971	MVB12A	193.093	-0.352482	0.233296	-1.51088	0.13082	0.915644
ENSG00000131437	KIF3A	104.69	0.226149	0.149722	1.51046	0.130925	0.915644
ENSG00000196449	YRDC	63.1402	0.294639	0.195066	1.51046	0.130927	0.915644
ENSG00000100320	RBFOX2	275.842	-0.230274	0.152527	-1.50973	0.131113	0.915644
ENSG00000163605	PPP4R2	105.093	-0.315539	0.209045	-1.50943	0.131189	0.915644
ENSG00000164694	FNDC1	32.4732	0.694424	0.4602	1.50896	0.131309	0.915644
ENSG00000185298	CCDC137	167.258	0.275728	0.182734	1.5089	0.131325	0.915644
ENSG00000101935	AMMECR1	25.1483	0.416138	0.275977	1.50787	0.131587	0.915644
ENSG00000198824	CHAMP1	21.2751	0.436811	0.28971	1.50775	0.131618	0.915644
ENSG00000008838	MED24	60.6153	0.45415	0.301321	1.5072	0.131759	0.915644
ENSG00000120093	HOXB3	58.4845	-0.308233	0.204533	-1.50701	0.131809	0.915644
ENSG00000170921	TANC2	96.076	-0.297745	0.197576	-1.50699	0.131814	0.915644
ENSG00000197417	SHPK	61.8604	-0.268509	0.178279	-1.50611	0.132038	0.915644
ENSG00000124126	PREX1	67.1684	0.505664	0.335835	1.50569	0.132147	0.915644
ENSG00000188868	ZNF563	41.951	0.317227	0.210752	1.50521	0.13227	0.915644
ENSG00000086102	NFX1	170.867	0.247426	0.164383	1.50518	0.132277	0.915644
ENSG00000198053	SIRPA	145.15	-0.21562	0.143276	-1.50493	0.132341	0.915644
ENSG00000067225	PKM	576.192	0.329487	0.218977	1.50467	0.132409	0.915644
ENSG00000160752	FDPS	788.098	-0.277149	0.184274	-1.50401	0.132579	0.915644
ENSG00000164087	POC1A	18.076	0.495338	0.329428	1.50363	0.132676	0.915644
ENSG00000071991	CDH19	9.04657	0.694455	0.461902	1.50347	0.132718	0.915644
ENSG00000151693	ASAP2	131.357	-0.37635	0.250515	-1.5023	0.133018	0.915644
ENSG00000122224	LY9	24.2481	0.736938	0.490563	1.50223	0.133038	0.915644
ENSG00000188000	OR7D2	18.4639	0.400162	0.26642	1.502	0.133097	0.915644
ENSG00000053702	NRIP2	33.4528	0.406546	0.270739	1.50162	0.133196	0.915644
ENSG00000228716	DHFR	99.1489	-0.282354	0.188044	-1.50153	0.133218	0.915644
ENSG00000197885	NKIRAS1	77.4455	0.276395	0.184098	1.50135	0.133265	0.915644
ENSG00000100292	HMOX1	87.0866	-0.483955	0.32261	-1.50012	0.133582	0.915644
ENSG00000188266	HYKK	52.5104	0.263674	0.17584	1.49951	0.133742	0.915644
ENSG00000162551	ALPL	47.993	0.568045	0.378851	1.49939	0.133773	0.915644
ENSG00000119599	DCAF4	40.8637	0.343944	0.229397	1.49934	0.133786	0.915644
ENSG00000183807	FAM162B	81.5012	-0.344318	0.229733	-1.49877	0.133933	0.915644
ENSG00000169714	CNBP	3033.94	0.260426	0.173759	1.49877	0.133933	0.915644
ENSG00000169733	RFNG	73.8339	-0.519861	0.346974	-1.49827	0.134063	0.915644
ENSG00000149557	FEZ1	23.3006	0.503244	0.335898	1.49821	0.13408	0.915644
ENSG00000109670	FBXW7	78.8403	-0.283699	0.189424	-1.49769	0.134213	0.915644
ENSG00000110172	CHORDC1	16.9845	-0.391351	0.261304	-1.49769	0.134215	0.915644
ENSG00000110851	PRDM4	53.3672	0.280491	0.18737	1.49699	0.134396	0.915644
ENSG00000090432	MUL1	189.585	0.283793	0.189704	1.49597	0.13466	0.915644
ENSG00000144535	DIS3L2	49.8018	0.31417	0.210031	1.49583	0.134699	0.915644
ENSG00000156869	FRRS1	78.548	0.314772	0.210446	1.49574	0.134722	0.915644
ENSG00000196263	ZNF471	470.283	0.301274	0.201433	1.49566	0.134743	0.915644
ENSG00000167685	ZNF444	45.5497	-0.408037	0.272818	-1.49564	0.134749	0.915644
ENSG00000179833	SERTAD2	88.8842	0.275872	0.184452	1.49563	0.13475	0.915644
ENSG00000165801	ARHGEF40	130.216	-0.334101	0.223481	-1.49498	0.134919	0.915644
ENSG00000120075	HOXB5	37.1679	-0.464222	0.310601	-1.49459	0.135021	0.915644
ENSG00000166347	CYB5A	1619.43	-0.316542	0.211799	-1.49454	0.135033	0.915644
ENSG00000168497	CAVIN2	496.111	-0.419054	0.280509	-1.49391	0.1352	0.915644
ENSG00000186723	OR10H1	88.1263	0.492997	0.330271	1.49271	0.135514	0.915644
ENSG00000142655	PEX14	14.5298	-0.443689	0.297261	-1.49259	0.135543	0.915644
ENSG00000114854	TNNC1	3.55583	0.912363	0.611264	1.49258	0.135546	0.915644
ENSG00000101444	AHCY	265.89	0.25402	0.17024	1.49213	0.135666	0.915644
ENSG00000093072	ADA2	31.8757	0.612505	0.410526	1.492	0.135699	0.915644
ENSG00000100263	RHBDD3	131.14	-0.35731	0.239484	-1.492	0.135699	0.915644
ENSG00000119203	CPSF3	82.0406	0.314284	0.210714	1.49152	0.135824	0.915644
ENSG00000154511	DIPK1A	64.0363	0.373285	0.250404	1.49073	0.136033	0.915644
ENSG00000111674	ENO2	30.4911	0.439996	0.29516	1.4907	0.136039	0.915644
ENSG00000172650	AGAP5	25.3593	0.422129	0.283256	1.49028	0.136152	0.915644
ENSG00000134020	PEBP4	11.2923	0.540178	0.362582	1.48981	0.136274	0.915644
ENSG00000092853	CLSPN	49.2112	0.48164	0.32336	1.48948	0.13636	0.915644
ENSG00000142949	PTPRF	733.42	-0.248137	0.166625	-1.48919	0.136437	0.915644
ENSG00000145476	CYP4V2	48.6297	0.293027	0.196782	1.4891	0.136462	0.915644
ENSG00000196247	ZNF107	20.0354	0.475386	0.319311	1.48879	0.136544	0.915644
ENSG00000165630	PRPF18	42.4271	0.39154	0.263018	1.48865	0.136581	0.915644
ENSG00000215193	PEX26	149.292	0.223273	0.150059	1.4879	0.136777	0.915644
ENSG00000144644	GADL1	96.8131	0.474869	0.319226	1.48757	0.136865	0.915644
ENSG00000170542	SERPINB9	108.423	0.446139	0.299925	1.4875	0.136883	0.915644
ENSG00000164512	ANKRD55	8.39172	0.910786	0.61231	1.48746	0.136894	0.915644
ENSG00000130177	CDC16	220.134	0.166584	0.111995	1.48742	0.136904	0.915644
ENSG00000183048	SLC25A10	104.807	-0.453577	0.30498	-1.48723	0.136953	0.915644
ENSG00000131981	LGALS3	2472.89	-0.275249	0.185095	-1.48707	0.136997	0.915644
ENSG00000131269	ABCB7	38.7544	0.49329	0.33176	1.48689	0.137045	0.915644
ENSG00000171792	RHNO1	33.7441	0.398154	0.267791	1.48681	0.137065	0.915644
ENSG00000117461	PIK3R3	199.484	-0.377623	0.254051	-1.48641	0.137171	0.915644
ENSG00000179021	C3orf38	26.8734	0.329601	0.221817	1.48592	0.137301	0.915644
ENSG00000112425	EPM2A	25.9661	0.435277	0.292958	1.4858	0.137333	0.915644
ENSG00000162618	ADGRL4	119.534	-0.335603	0.225879	-1.48576	0.137342	0.915644
ENSG00000104221	BRF2	39.1892	0.424088	0.285456	1.48565	0.137372	0.915644
ENSG00000189233	NUGGC	22.4198	0.466187	0.313863	1.48532	0.13746	0.915644
ENSG00000204427	ABHD16A	57.7186	1.60983	1.0844	1.48453	0.137667	0.915644
ENSG00000160213	CSTB	831.652	-0.442391	0.298033	-1.48437	0.137711	0.915644
ENSG00000171135	JAGN1	372.259	0.184565	0.124348	1.48427	0.137738	0.915644
ENSG00000015532	XYLT2	20.0851	0.55354	0.37299	1.48406	0.137793	0.915644
ENSG00000033011	ALG1	217.588	0.239232	0.161237	1.48373	0.13788	0.915644
ENSG00000135535	CD164	469.468	-0.341854	0.230424	-1.48358	0.137919	0.915644
ENSG00000179981	TSHZ1	129.379	-0.259838	0.17516	-1.48343	0.137959	0.915644
ENSG00000182866	LCK	103.094	0.595736	0.401653	1.48321	0.138018	0.915644
ENSG00000163950	SLBP	219.651	0.238867	0.161102	1.4827	0.138153	0.915644
ENSG00000073849	ST6GAL1	85.2809	0.427387	0.288311	1.48238	0.138239	0.915644
ENSG00000122877	EGR2	60.657	0.743338	0.501539	1.48211	0.13831	0.915644
ENSG00000072786	STK10	71.8154	0.391089	0.263902	1.48195	0.138354	0.915644
ENSG00000186847	KRT14	18.5173	-0.797762	0.538452	-1.48158	0.138451	0.915644
ENSG00000147872	PLIN2	2026.94	0.317542	0.214344	1.48146	0.138484	0.915644
ENSG00000149305	HTR3B	24.3709	0.38978	0.263191	1.48098	0.138613	0.915644
ENSG00000138430	OLA1	112.623	0.258882	0.174882	1.48032	0.138787	0.915644
ENSG00000161265	U2AF1L4	30.666	0.495391	0.334701	1.4801	0.138846	0.915644
ENSG00000104643	MTMR9	66.4208	0.305073	0.206197	1.47953	0.139	0.915644
ENSG00000188033	ZNF490	45.9492	0.369016	0.249475	1.47917	0.139095	0.915644
ENSG00000146955	RAB19	22.3275	0.437703	0.295934	1.47905	0.139126	0.915644
ENSG00000183155	RABIF	136.493	0.257644	0.174199	1.47902	0.139134	0.915644
ENSG00000102575	ACP5	56.8606	-0.912762	0.617156	-1.47898	0.139145	0.915644
ENSG00000131013	PPIL4	152.291	-0.32263	0.218144	-1.47898	0.139146	0.915644
ENSG00000226479	TMEM185B	122.016	0.204883	0.138544	1.47883	0.139186	0.915644
ENSG00000076053	RBM7	50.1346	0.32922	0.222647	1.47866	0.139231	0.915644
ENSG00000120253	NUP43	43.686	0.331815	0.224409	1.47862	0.139242	0.915644
ENSG00000175414	ARL10	77.7863	0.309338	0.20922	1.47853	0.139266	0.915644
ENSG00000109971	HSPA8	3038.35	0.25617	0.173261	1.47852	0.139269	0.915644
ENSG00000076554	TPD52	16.3424	0.566751	0.383369	1.47834	0.139316	0.915644
ENSG00000147676	MAL2	55.889	-0.474376	0.320885	-1.47834	0.139318	0.915644
ENSG00000154065	ANKRD29	158.162	-0.252825	0.171061	-1.47798	0.139412	0.915644
ENSG00000160606	TLCD1	15.7338	0.513811	0.347671	1.47787	0.139444	0.915644
ENSG00000124216	SNAI1	8.64377	-0.743844	0.503412	-1.4776	0.139514	0.915644
ENSG00000076928	ARHGEF1	72.5787	0.533387	0.36099	1.47757	0.139524	0.915644
ENSG00000163655	GMPS	89.1106	0.225725	0.152779	1.47746	0.139553	0.915644
ENSG00000275895	U2AF1L5	255.375	-0.494397	0.334626	-1.47746	0.139553	0.915644
ENSG00000156639	ZFAND3	30.0927	-0.38212	0.258705	-1.47705	0.139662	0.915644
ENSG00000162129	CLPB	138.834	0.215877	0.146168	1.47691	0.1397	0.915644
ENSG00000185942	NKAIN3	654.581	0.386731	0.261857	1.47688	0.139709	0.915644
ENSG00000128881	TTBK2	75.9288	0.269297	0.182363	1.47671	0.139754	0.915644
ENSG00000163902	RPN1	745.281	0.179312	0.121466	1.47623	0.139883	0.915644
ENSG00000135899	SP110	296.039	0.352661	0.238933	1.47598	0.139948	0.915644
ENSG00000144895	EIF2A	103.785	0.33431	0.226566	1.47555	0.140064	0.915644
ENSG00000116761	CTH	15.1553	0.494297	0.335048	1.4753	0.140132	0.915644
ENSG00000104818	CGB2	3.55425	1.17296	0.795616	1.47428	0.140405	0.915644
ENSG00000066294	CD84	188.691	0.412796	0.280032	1.4741	0.140454	0.915644
ENSG00000108064	TFAM	60.8711	-0.213474	0.144823	-1.47403	0.140473	0.915644
ENSG00000186103	ARGFX	47.7902	0.347247	0.235743	1.47299	0.140753	0.915644
ENSG00000102981	PARD6A	36.4567	-0.409713	0.278236	-1.47253	0.140877	0.915644
ENSG00000074755	ZZEF1	66.5743	0.259929	0.176559	1.4722	0.140967	0.915644
ENSG00000100580	TMED8	94.3929	0.244462	0.166075	1.47199	0.141023	0.915644
ENSG00000150593	PDCD4	63.2372	0.383968	0.260922	1.47158	0.141135	0.915644
ENSG00000173083	HPSE	29.8881	0.343889	0.233782	1.47098	0.141296	0.915644
ENSG00000169100	SLC25A6	4503.85	-0.23626	0.160614	-1.47098	0.141297	0.915644
ENSG00000180626	ZNF594	16.9377	0.393655	0.267618	1.47096	0.141302	0.915644
ENSG00000122679	RAMP3	476.623	-0.382609	0.26012	-1.4709	0.141319	0.915644
ENSG00000167232	ZNF91	143.721	-0.223576	0.152011	-1.47079	0.141349	0.915644
ENSG00000263620	AC129492.3	24.8869	-0.842528	0.572865	-1.47073	0.141365	0.915644
ENSG00000167842	MIS12	22.5068	0.417034	0.28358	1.4706	0.141398	0.915644
ENSG00000215305	VPS16	84.1947	0.551662	0.37513	1.47059	0.141402	0.915644
ENSG00000089050	RBBP9	26.2097	0.388098	0.263936	1.47043	0.141447	0.915644
ENSG00000132591	ERAL1	279.734	0.201225	0.136853	1.47037	0.141461	0.915644
ENSG00000169564	PCBP1	1453.5	-0.281776	0.19167	-1.47011	0.141532	0.915644
ENSG00000156500	FAM122C	14.3469	0.496243	0.337591	1.46995	0.141574	0.915644
ENSG00000104432	IL7	7.39578	0.851478	0.579269	1.46992	0.141583	0.915644
ENSG00000112394	SLC16A10	32.4091	0.365769	0.248929	1.46937	0.141733	0.915644
ENSG00000239900	ADSL	302.321	0.238268	0.162158	1.46936	0.141736	0.915644
ENSG00000091542	ALKBH5	30.6267	0.583724	0.397273	1.46933	0.141744	0.915644
ENSG00000158615	PPP1R15B	65.9927	0.43663	0.297193	1.46918	0.141785	0.915644
ENSG00000150455	TIRAP	10.0697	-0.557773	0.37976	-1.46875	0.1419	0.915644
ENSG00000023902	PLEKHO1	164.052	0.422473	0.287667	1.46862	0.141936	0.915644
ENSG00000116039	ATP6V1B1	4.65934	-0.927925	0.631907	-1.46845	0.141982	0.915644
ENSG00000162994	CLHC1	9.65797	0.569894	0.388119	1.46835	0.14201	0.915644
ENSG00000162341	TPCN2	41.8131	0.510905	0.348018	1.46804	0.142093	0.915644
ENSG00000170677	SOCS6	23.7752	0.402535	0.274199	1.46804	0.142093	0.915644
ENSG00000108691	CCL2	798.234	0.831774	0.567267	1.46628	0.142571	0.915644
ENSG00000134532	SOX5	56.2718	-0.331938	0.226382	-1.46628	0.142572	0.915644
ENSG00000092330	TINF2	165.182	0.273648	0.186647	1.46612	0.142615	0.915644
ENSG00000121577	POPDC2	13.1538	0.745807	0.508854	1.46566	0.14274	0.915644
ENSG00000159079	CFAP298	203.078	0.24265	0.165568	1.46556	0.142767	0.915644
ENSG00000163348	PYGO2	37.1451	0.253275	0.172843	1.46534	0.142827	0.915644
ENSG00000135931	ARMC9	93.9883	0.327708	0.223829	1.4641	0.143167	0.915644
ENSG00000179918	SEPHS2	266.005	0.263022	0.179747	1.46329	0.143388	0.915644
ENSG00000123600	METTL8	47.7218	0.320719	0.219179	1.46327	0.143393	0.915644
ENSG00000160318	CLDND2	30.0863	-0.448329	0.306402	-1.46321	0.143411	0.915644
ENSG00000275993	SIK1B	34.7202	1.16505	0.796236	1.46319	0.143414	0.915644
ENSG00000171408	PDE7B	59.8537	-0.40267	0.275226	-1.46305	0.143453	0.915644
ENSG00000115568	ZNF142	72.4157	0.347718	0.237701	1.46284	0.143512	0.915644
ENSG00000095139	ARCN1	218.205	0.176542	0.120696	1.4627	0.143549	0.915644
ENSG00000161016	RPL8	7652.52	-0.329866	0.225544	-1.46254	0.143595	0.915644
ENSG00000023892	DEF6	49.0338	0.452678	0.309719	1.46158	0.143857	0.915644
ENSG00000286019	NOTCH2NLB	106.559	-0.340135	0.23273	-1.4615	0.143879	0.915644
ENSG00000144231	POLR2D	72.2845	0.247966	0.169672	1.46145	0.143893	0.915644
ENSG00000137074	APTX	76.6203	0.447019	0.305881	1.46142	0.143901	0.915644
ENSG00000152240	HAUS1	135.53	0.310567	0.212529	1.46129	0.143936	0.915644
ENSG00000134313	KIDINS220	182.766	-0.22499	0.153994	-1.46103	0.144008	0.915644
ENSG00000108091	CCDC6	91.8477	0.301785	0.20659	1.4608	0.144072	0.915644
ENSG00000139428	MMAB	209.874	-0.315682	0.21615	-1.46048	0.144159	0.915644
ENSG00000092439	TRPM7	75.2127	0.285806	0.195705	1.46039	0.144182	0.915644
ENSG00000273983	H3C8	11.3755	0.813069	0.556862	1.46009	0.144265	0.915644
ENSG00000089234	BRAP	146.64	0.218863	0.14991	1.45996	0.144301	0.915644
ENSG00000168703	WFDC12	3.64198	0.82735	0.566721	1.45989	0.144321	0.915644
ENSG00000112343	TRIM38	211.714	0.240731	0.164907	1.45979	0.144347	0.915644
ENSG00000056097	ZFR	100.62	-0.228073	0.156278	-1.45941	0.144454	0.915644
ENSG00000125434	SLC25A35	51.2116	-0.257697	0.176582	-1.45936	0.144466	0.915644
ENSG00000175906	ARL4D	310.065	-0.546944	0.374884	-1.45897	0.144574	0.915644
ENSG00000138750	NUP54	21.2326	0.713188	0.489059	1.45829	0.144761	0.915644
ENSG00000152620	NADK2	44.6065	-0.399032	0.273736	-1.45772	0.144917	0.915644
ENSG00000181191	PJA1	193.153	0.304235	0.208712	1.45768	0.144929	0.915644
ENSG00000184497	TMEM255B	79.6223	-0.339003	0.232589	-1.45752	0.144973	0.915644
ENSG00000106302	HYAL4	14.9071	0.435549	0.298868	1.45733	0.145025	0.915644
ENSG00000271503	CCL5	514.693	0.389365	0.26718	1.45731	0.14503	0.915644
ENSG00000177688	SUMO4	5.90607	0.633227	0.434592	1.45706	0.1451	0.915644
ENSG00000164066	INTU	570.264	0.344021	0.236146	1.45682	0.145167	0.915644
ENSG00000101849	TBL1X	129.632	0.231704	0.159052	1.45679	0.145176	0.915644
ENSG00000103423	DNAJA3	76.9649	0.364207	0.25004	1.45659	0.145229	0.915644
ENSG00000168300	PCMTD1	107.15	-0.280985	0.192922	-1.45647	0.145263	0.915644
ENSG00000015133	CCDC88C	100.256	0.421996	0.289772	1.4563	0.145309	0.915644
ENSG00000132182	NUP210	31.895	0.544569	0.374129	1.45556	0.145513	0.915644
ENSG00000185633	NDUFA4L2	199.118	-0.459989	0.316035	-1.4555	0.14553	0.915644
ENSG00000106823	ECM2	212.811	-0.297314	0.204301	-1.45527	0.145594	0.915644
ENSG00000182568	SATB1	102.018	0.28884	0.198493	1.45516	0.145625	0.915644
ENSG00000188878	FBF1	23.1337	-0.415677	0.285703	-1.45493	0.14569	0.915644
ENSG00000145495	MARCHF6	242.221	-0.334588	0.229986	-1.45482	0.14572	0.915644
ENSG00000155629	PIK3AP1	60.1783	0.508883	0.349996	1.45397	0.145956	0.916326
ENSG00000143952	VPS54	45.1769	0.328264	0.225783	1.45389	0.145977	0.916326
ENSG00000008988	RPS20	5180.79	-0.327317	0.225231	-1.45325	0.146154	0.916479
ENSG00000162825	NBPF20	189.735	0.29666	0.204183	1.45291	0.146248	0.916479
ENSG00000111816	FRK	801.901	0.398932	0.274792	1.45176	0.146569	0.916479
ENSG00000168079	SCARA5	587.913	0.406813	0.280231	1.45171	0.146583	0.916479
ENSG00000134333	LDHA	2507.82	0.359828	0.247869	1.45168	0.14659	0.916479
ENSG00000051180	RAD51	13.7764	0.48399	0.333488	1.4513	0.146697	0.916479
ENSG00000111641	NOP2	68.4959	0.400703	0.276101	1.45129	0.146699	0.916479
ENSG00000163938	GNL3	173.44	0.220306	0.151821	1.45109	0.146754	0.916479
ENSG00000111361	EIF2B1	513.773	0.253874	0.174972	1.45094	0.146795	0.916479
ENSG00000177464	GPR4	40.4424	-0.376487	0.25953	-1.45065	0.146878	0.916479
ENSG00000198492	YTHDF2	361.93	0.200519	0.138228	1.45064	0.14688	0.916479
ENSG00000135622	SEMA4F	52.1917	0.28703	0.197968	1.44989	0.14709	0.916479
ENSG00000132275	RRP8	78.3158	0.189947	0.131023	1.44973	0.147135	0.916479
ENSG00000130202	NECTIN2	349.461	-0.425696	0.293669	-1.44958	0.147176	0.916479
ENSG00000181785	OR5AS1	548.505	0.388537	0.268083	1.44932	0.147249	0.916479
ENSG00000131724	IL13RA1	250.82	0.191633	0.132248	1.44905	0.147325	0.916479
ENSG00000169255	B3GALNT1	17.0432	0.423168	0.292114	1.44864	0.147438	0.916479
ENSG00000145214	DGKQ	37.8783	0.363307	0.250854	1.44828	0.147538	0.916479
ENSG00000065621	GSTO2	58.3165	0.402188	0.277715	1.44821	0.147559	0.916479
ENSG00000185885	IFITM1	8579.76	-0.397695	0.27466	-1.44795	0.14763	0.916479
ENSG00000111186	WNT5B	20.0103	-0.385556	0.266282	-1.44793	0.147637	0.916479
ENSG00000103047	TANGO6	33.2649	0.283903	0.19611	1.44767	0.147709	0.916479
ENSG00000160013	PTGIR	46.2592	-0.539214	0.372549	-1.44737	0.147795	0.916479
ENSG00000146143	PRIM2	23.7984	0.375135	0.259195	1.44731	0.14781	0.916479
ENSG00000123562	MORF4L2	442.591	0.335047	0.231524	1.44714	0.147858	0.916479
ENSG00000096080	MRPS18A	380.843	-0.23053	0.159399	-1.44625	0.148108	0.91714
ENSG00000221909	FAM200A	12.3819	-0.408198	0.282373	-1.4456	0.148289	0.91714
ENSG00000148483	TMEM236	29.1401	0.382173	0.264419	1.44533	0.148365	0.91714
ENSG00000211584	SLC48A1	317.201	-0.256142	0.177258	-1.44502	0.148452	0.91714
ENSG00000241839	PLEKHO2	138.089	0.272645	0.188694	1.44491	0.148484	0.91714
ENSG00000133872	SARAF	477.592	0.405476	0.280662	1.44471	0.148538	0.91714
[truncated: 10,344 more rows]
