# Supplementary material for: BMP4 and Gremlin 1 regulate hepatic cell senescence during clinical progression of NAFLD/NASH
Source: Nat Metab. 2022 Aug 22;4(8):1007–21. doi: 10.1038/s42255-022-00620-x (PMC9398907; doi:10.1038/s42255-022-00620-x)
Supplement: Supplementary file 4 — Statistical source data for Supplementary Figs. 1 and 2 [file 42255_2022_620_MOESM4_ESM.xlsx]

## Sheet: Supplementary figure 1a-b
	Supplementary figure 1a
		p21			p16			SA-βGal			p53
		NAFLD (OBESE/T2D)	NASH (OBESE/T2D)		NAFLD (OBESE/T2D)	NASH (OBESE/T2D)		NAFLD (OBESE/T2D)	NASH (OBESE/T2D)		NAFLD (OBESE/T2D)	NASH (OBESE/T2D)
		110.111	92.0302		1.998	4.83798		12.4705	46.2003		4.79091	4.99544
		92.823	16.016		1.42314	2.35992		14.2027	11.2732		2.62973	1.4505
		56.095	142.94		0	1.32899		44.273	43.3354		3.95873	6.51986
		31.9239	169.655		0.517262	0		11.3491	37.6667		11.8179	4.28697
		52.3139	134.135		0.284917	3.93036		29.0819	24.2676		3.44906	9.4439
		33.883	442.059		1.37864	0.370502		33.1312	26.743		3.87139	6.94071
		12.4774	47.2281		0.398828	0		31.1087	36.5071		5.95983	4.17735
		201.41	118.488		2.25621	0.698936		39.0737	38.6697		3.6357	3.73841
		67.493	112.962		2.5117	0.274638		24.3337	38.8894		4.08049	3.21093
		80.8182	23.6215		1.16051	0		17.9454	1.54945		4.11751	7.92084
		32.9525	29.4797		3.2467	0.998032		24.0461	12.7214		4.02093	10.5092
		88.2846	21.2924		1.04195	1.79154		26.9957	33.9263		6.73625	7.63102
		71.1942	61.8731		0.731258	0.467564		26.2764	44.1683		6.19292	6.24438
		85.7765	277.404		4.454	4.0439		46.633	38.0244		4.23349	5.68435
		42.9371	40.3742		3.80867	1.23653		17.7391	24.5257		4.20331	10.7482
		49.8858	246.878		1.78324	2.83428		45.9308	51.9777		4.10333	3.16931
		42.7071	421.534		0.986405	2.72198		58.2404	21.888		3.77348	6.73493
		56.6987			3.4643			19.1277			4.52848
	Supplementary figure 1b
		p21			p16			SA-βGal			p53
		NAFLD (OBESE/T2D)	NASH (OBESE/T2D)		NAFLD (OBESE/T2D)	NASH (OBESE/T2D)		NAFLD (OBESE/T2D)	NASH (OBESE/T2D)		NAFLD (OBESE/T2D)	NASH (OBESE/T2D)
		16.7091	203.586		0	0		9.69454	31.2646		7.18742	5.29442
		72.501	168.143		1.13077	1.00863		9.91319	11.4091		2.78827	4.13145
		255.53	18.8282		1.85894	1.9457		22.3259	10.7842		5.58498	9.75288
		176.958	43.8665		4.32331	0.404932		26.5379	20.2554		7.35544	7.14269
		36.3435	36.2539		4.87758	7.33947		25.7525	16.6977		5.325	9.94191
		9.64122	29.5109		0	0		8.55066	10.0806		3.57407	3.15646
		25.4027	77.654		0.462957	0.866993		14.7835	43.5003		6.89247	3.43139
		671.899	146.278		0	4.31246		11.6331	37.5896		6.28275	4.22481
		11.4732	112.782		0.78017	0.865662		15.7448	16.4286		4.01497	3.06994
		164.31	13.0812		0.709413	1.91312		8.52953	14.686		7.93272	7.57681
		73.3028	58.9881		4.51695	1.26189		15.0479	15.027		3.78578	9.96103
		31.0389	27.1232		1.67673	0.694621		9.80214	27.1518		3.56359	3.8827
		110.215	17.7771		4.6341	0		17.3441	11.3943		4.21863	3.86859
		136.524	83.3653		0.829182	2.18497		14.9645	10.5337		4.30335	2.15491
		98.6957	157.18		1.90637	2.33951		16.8405	11.3678		5.29028	8.94119
		26.1417	33.0567		2.14922	4.62682		21.902	19.8517		7.82382	18.8036
		24.8438	106.631		1.38626	0.0902279		24.469	26.679		4.20332	2.34145
		17.6277			4.17356			12.9742			5.94486

## Sheet: Supplementary figure 2a
		Supplementary figure 2a
																						Correlation analysis
		GREM1				BMP4				SA-βGal				p21				p16				BMP4	GREM1
		Ctrl	NAFL	NASH		Ctrl	NAFL	NASH		Ctrl	NAFL	NASH		Ctrl	NAFL	NASH		Ctrl	NAFL	NASH		0.6657	0
		0	0	0.66485		0.6657	3.78486	0.627868		10.6414	24.9622	16.2415		5.8993	9.93395	10.0695		0.48721	0.569808	0.10284		0.953616	0
		0	0.05531	0		0.953616	3.24912	1.1511		4.02129	20.1507	17.2334		0.074068	5.7301	12.6067		0	0.235208	1.22355		1.28655	0
		0	1.29619	0.220636		1.28655	1.78771	0.845644		2.94944	20.3422	11.6421		0	7.2739	8.28135		0	0.105169	0.376821		0.723832	0
		0	0.069102	0.0935385		0.723832	3.32717	0.697756		4.43471	20.6491	10.6013		0.321102	26.7244	9.02955		0.226251	0.873142	0.41549		0.934132	0
		0	0.234192	0.0709215		0.934132	0.931608	2.36461		3.61218	22.8169	11.4644		0.91443	15.2963	8.92785		0	0	0		1.09104	0
		0	0.717562	1.23441		1.09104	3.74678	1.62394		5.51296	10.6402	19.4468		1.15455	7.0472	24.1095		0.108203	0.108615	0.364598		1.02382	0
		0	0	0		1.02382	1.08065	1.06696		5.94763	14.3831	10.7546		1.43395	34.5675	14.9682		0.435016	0.181242	0.185148		1.33872	0.66299
		0.66299	0.151039	0.0862506		1.33872	0.957968	0.946892		6.29324	9.52646	15.8352		3.02494	8.44415	8.66905		0.239401	0	0.190172		1.03265	0
		0	0.199004	0		1.03265	1.28603	3.70103		7.76782	15.6722	21.9595		4.8846	21.3775	18.261		0	0	0		1.12326	0
		0	0	2.59887		1.12326	3.67904	1.64574		7.0995	22.4339	22.3901		3.31781	29.7063	6.77755		0.335073	0	0.534974
			0	0.10928			0.884052	1.0581			21.3741	25.3913			10.686	24.4885			0.105958	0		3.78486	0
			0	2.50435			2.07189	6.38611			6.13235	21.865			0.070075	46.2523			0.441003	0		3.24912	0.05531
			1.19714	1.03074			1.85371	1.75376			25.1257	16.4976			19.7782	3.60205			0	0		1.78771	1.29619
			1.05459	1.89069			1.74752	2.14118			23.0825	22.5533			16.4985	8.18325			0	0		3.32717	0.069102
			0.149563	0.183718			0.833685	0.60016			13.9721	10.829			15.049	12.7468			0	0		0.931608	0.234192
			0.0761565	0			2.23709	1.47362			17.8571	24.6317			9.02525	23.3287			0	0.16169		3.74678	0.717562
			0.156511	0.059269			1.45641	1.89198			17.4099	21.7233			12.8855	16.5572			0	0.409966		1.08065	0
			3.01505	0.558353			1.94805	2.13683			21.7567	27.4092			2.56941	3.41228			0.218337	0		0.957968	0.151039
			2.8855	0			1.3899	1.40619			23.5056	27.9657			6.565	21.6221			0.246424	0.776658		1.28603	0.199004
			2.01658	0.174058			1.23367	1.17155			23.6076	27.4164			10.6744	50.994			0.303739	0		3.67904	0
			0	2.81114			1.48855	1.05433			18.9996	20.0616			12.7074	7.6753			0.309966	0		0.884052	0
			2.32684	0.192718			1.63576	2.02434			22.5247	23.5134			39.4318	34.7069			1.09104	0.359975		2.07189	0
			0.270466	0			2.6273	1.88189			18.9684	22.3622			26.4051	19.6303			0.424214	0.267694		1.85371	1.19714
			0	1.06331			1.79035	3.20657			13.8221	11.6236			10.4671	6.27935			0.384478	0.0896522		1.74752	1.05459
			0.21898	0.253462			1.84656	1.13567			24.3736	15.5461			8.882	24.7637			0.248797	0.339475		0.833685	0.149563
			0	0			2.40185	0.646104			19.0142	14.095			6.72755	20.0769			0.205078	0.0827245		2.23709	0.0761565
			1.59112	0			1.899	1.66729			22.2981	17.4076			6.04925	28.0571			0.0889149	0.367589		1.45641	0.156511
			0	0.254852			3.37349	1.12662			21.6368	11.0438			10.4296	7.32495			0.27748	0.474929		1.94805	3.01505
			0.948915	0			1.58849	1.28413			21.4203	11.0792			28.4255	4.72774			0.417658	0		1.3899	2.8855
			0.959377	0			1.5227	0.777084			19.8468	13.1812			10.4164	4.39499			0.136942	0		1.23367	2.01658
			0.490046	0			1.2865	1.56654			23.4416	13.6211			16.5877	16.572			0.180301	0.283851		1.48855	0
			0	0.051355			0.711204	0.932324			14.8898	11.1628			20.0475	4.89726			0	0.43942		1.63576	2.32684
			0.0722049	1.72053			1.24832	0.689592			13.0485	15.6326			17.2301	15.7282			0	0		2.6273	0.270466
			0.0367469	0.847449			0.588776	2.27839			8.18731	17.9827			2.78596	21.0545			0.191283	1.00097		1.79035	0
			0	0			1.34405	0.582772			16.8597	12.6861			5.4121	14.6235			0.079862	0.247605		1.84656	0.21898
			0.0480753	1.66492			2.55374	4.52883			11.9727	13.5022			27.5674	9.6579			0.0744085	0.147593		2.40185	0
			0	0.220753			2.37591	1.4578			22.9487	13.2261			27.6585	8.0203			0.29017	0.188647		1.899	1.59112
			0.0788982	0			1.51705	1.40192			17.3345	17.7619			8.6561	10.5764			0.137677	0		3.37349	0
			0	0.172912			1.14208	2.34168			13.7548	17.7019			7.8958	12.7003			0	0.688233		1.58849	0.948915
			0	0.123473			1.20211	2.82435			15.8891	25.0137			16.1916	58.108			0	0.607794		1.5227	0.959377
			0	0.167314			1.83304	2.57467			15.0467	17.7904			8.11205	21.5034			0	1.19209		1.2865	0.490046
			0	0			2.24264	1.31814			18.4744	21.9004			25.5322	12.7965			0	0		0.711204	0
			0	0.0877071			1.85985	1.21163			15.0472	20.711			10.4504	21.0238			0.193115	0.430618		1.24832	0.0722049
			0	0			1.58147	0.99722			14.7032	9.08056			12.1715	10.8946			0.375241	0		0.588776	0.0367469
			0	0.0960231			1.09912	0.974256			16.4834	20.4004			12.7805	8.9338			0.121273	0.172575		1.34405	0
			0	0.543525			1.02076	1.77726			20.5055	16.1599			22.054	8.09175			0.0902326	0.103676		2.55374	0.0480753
			0	0			1.19418	0.850252			15.2586	25.1671			16.4435	34.1074			0.314145	0		2.37591	0
			0	0.206722			0.490012	1.23982			14.5218	19.2967			17.0112	18.6046			0	0.0787846		1.51705	0.0788982
			0	1.10955			0.895672	1.5412			9.98115	20.8485			4.48886	33.6278			0	0.458374		1.14208	0
			0	0.330875			2.11064	1.86169			19.2553	24.4106			4.7398	52.2145			0.143183	0.742626		1.20211	0
				0.218156				1.12764				25.5509				17.4776				0.430269		1.83304	0
				1.28087				0.964256				26.8913				29.6547				0.149764		2.24264	0
				0.270551				1.47328				22.7186				18.7531				0.36393		1.85985	0
				0.390218				1.81943				10.4813				11.1107				0.72356		1.58147	0
				0.202545				2.13069				20.3221				25.7279				0.533301		1.09912	0
				0				0.91748				27.6987				10.6603				0		1.02076	0
				0				1.6116				21.8286				25.9644				0.36349		1.19418	0
				1.16451				1.94943				26.6059				28.1275				0.399766		0.490012	0
				1.74055				0.8442				22.4101				35.3764				0		0.895672	0
				0.0757179				2.88336				16.0792				11.367				0.222147		2.11064	0
				1.20765				1.43969				17.8105				18.7249				0.0988954
				0				0.711064				22.0315				24.7531				0.600618		0.627868	0.66485
				0.176647				1.08888				18.7869				12.0168				0.258657		1.1511	0
				1.29506				1.60093				12.553				7.19185				0		0.845644	0.220636
				0				1.76192				26.213				12.6675				0.261033		0.697756	0.0935385
				0.324111				3.49763				23.3384				18.6975				2.3501		2.36461	0.0709215
				0				0.49102				2.17276				1.78123				0		1.62394	1.23441
				0				1.3295				3.17348				3.929				0.091487		1.06696	0
				0				1.05915				20.6792				13.3642				0		0.946892	0.0862506
				0				1.63129				23.3495				13.2101				0.379534		3.70103	0
				1.09485				1.98695				24.6438				7.6042				0.0834252		1.64574	2.59887
				0.27136				1.19006				23.5739				24.8939				0		1.0581	0.10928
				0.106839				1.43453				20.3852				12.4627				0.269999		6.38611	2.50435
				1.61092				2.21627				21.7065				5.64325				0		1.75376	1.03074
				0.39165				2.3546				7.10138				11.4362				0.518445		2.14118	1.89069
				1.55725				1.54639				20.162				19.5608				0		0.60016	0.183718
				0				2.51737				20.4947				5.20755				0.142234		1.47362	0
				0.058955				0.714328				25.7825				29.4709				0.922507		1.89198	0.059269
				0				0.88662				21.2248				16.544				0.171885		2.13683	0.558353
				0.179541				0.711874				27.5459				23.1788				1.18504		1.40619	0
				0				0.884131				16.3445				14.4876				0		1.17155	0.174058
				0.493308				1.15235				12.2613				6.2736				0.0956579		1.05433	2.81114
				0				0.837528				3.47798				0.71491				0.831301		2.02434	0.192718
				0.112691				3.32025				23.2715				27.5536				0.861929		1.88189	0
				0				1.04913				8.00802				6.80285				0.280987		3.20657	1.06331
				0				3.59821				4.37647				3.20445				0.159262		1.13567	0.253462
				0.110641				1.46611				24.9126				14.0256				0.281628		0.646104	0
				0.171362				1.38085				21.7426				39.3869				0.196164		1.66729	0
				0.0643695				1.52717				25.3328				20.1529				0.325214		1.12662	0.254852
				3.34902				1.9926				23.1964				9.983				0.269383		1.28413	0
				0				0.929472				23.5239				4.92492				0.146329		0.777084	0
				0.153886				1.11007				19.8082				11.7312				0.354342		1.56654	0
				0.665651				2.22476				24.3309				13.1319				0		0.932324	0.051355
				4.07745				1.86386				17.8103				8.12625				0.0769232		0.689592	1.72053
				0				1.07633				28.9661				29.8066				0.5901		2.27839	0.847449
				1.4446				1.55056				12.9014				14.6054				0		0.582772	0
				1.27192				0.977408				18.2032				17.7848				0.291213		4.52883	1.66492
				0.137444				1.30124				15.153				24.3869				0.19506		1.4578	0.220753
				2.75745				1.09474				21.1861				16.2734				1.16263		1.40192	0
				0				1.71647				12.3089				24.669				0.123769		2.34168	0.172912
				0				6.69025				21.9218				28.5363				0.170738		2.82435	0.123473
				1.0175				1.47249				20.0087				24.5248				0.626298		2.57467	0.167314
				1.18501				1.57858				15.8777				12.0275				0.133829		1.31814	0
				0				0.922796				14.9869				11.2063				0		1.21163	0.0877071
				0				0.820136				13.1276				9.24995				0.193642		0.99722	0
				0.361658				0.953231				18.2087				14.8237				0.11662		0.974256	0.0960231
				1.16695				1.11886				15.8501				19.1753				0.931593		1.77726	0.543525
				0.0510445				1.31783				17.5561				16.1387				0		0.850252	0
				0.193905				2.10714				17.9008				25.0726				0		1.23982	0.206722
				1.04963				0.815034				15.7				10.7438				0.0771146		1.5412	1.10955
				0.0863574				2.49628				16.7275				31.5509				0.299889		1.86169	0.330875
				1.15643				3.25567				18.66				37.8683				1.05179		1.12764	0.218156
				0				1.3204				18.666				20.7204				0.390327		0.964256	1.28087
				0.257687				1.07425				26.7703				25.6296				0.539712		1.47328	0.270551
				2.69245				1.57128				22.8854				10.4571				0.273334		1.81943	0.390218
				0				0.999804				10.3885				10.7588				0.258438		2.13069	0.202545
				0.128513				4.23146				12.9583				13.8328				0.993654		0.91748	0
				0				3.32172				9.94268				11.2887				0.176163		1.6116	0
				0				1.63727				14.7924				25.6484				0		1.94943	1.16451
				0.0980331				1.88891				12.7947				18.9336				0.887684		0.8442	1.74055
				0				3.013				15.8392				24.3066				0		2.88336	0.0757179
				0.0758784				1.15579				8.89364				7.945				0.839127		1.43969	1.20765
				0.082719				0.961388				6.88051				5.8347				0.170666		0.711064	0
				0				1.411				7.85347				10.8033				0.083135		1.08888	0.176647
				0				1.60373				15.4225				22.2992				0		1.60093	1.29506
				0				1.30024				15.3363				34.2084				0.220111		1.76192	0
				0.107994				1.79903				18.7764				22.7403				0		3.49763	0.324111
				0.247583				1.72588				18.0555				34.2176				0.303392		0.49102	0
				0.35979				1.89459				17.9727				12.8029				0		1.3295	0
				0.164827				2.50839				19.1338				51.7535				0.758991		1.05915	0
				0				3.18739				28.2221				60.2795				0.427518		1.63129	0
				0				1.43751				19.8569				23.1226				0		1.98695	1.09485
				1.09107				1.43057				16.5694				35.8076				0.0983446		1.19006	0.27136
				0.905184				1.52906				21.2796				10.9855				0		1.43453	0.106839
				0				2.14135				17.6189				21.9799				0.59428		2.21627	1.61092
				0				1.4191				12.1119				9.4714				0.657966		2.3546	0.39165
				0.246174				1.58053				24.196				32.3817				0.552175		1.54639	1.55725
				0				2.65257				16.1935				12.6113				0.280041		2.51737	0
				0.78761				1.73431				17.2213				21.8514				0		0.714328	0.058955
				0				1.58806				16.7313				19.5694				0.144203		0.88662	0
				0				1.89376				16.296				8.2957				0.258404		0.711874	0.179541
				0				1.21078				17.8679				18.6457				0.4929		0.884131	0
				0				0.919946				14.5748				16.2009				0.180823		1.15235	0.493308
				0				1.07896				13.5496				7.93885				0.595767		0.837528	0
				0				0.700296				18.3267				9.9347				0.14507		3.32025	0.112691
				0				1.62978				19.2946				11.5879				0.578451		1.04913	0
				0				2.13028				13.6385				11.7794				0.300372		3.59821	0
				0				1.23356				21.3532				9.60465				0		1.46611	0.110641
				0				1.83277				15.8479				8.6575				0.0712824		1.38085	0.171362
				0.431142				0.947172				19.0024				11.9756				0.553196		1.52717	0.0643695
				0				1.68341				15.4825				7.7406				1.18569		1.9926	3.34902
				0				0.813072				13.0451				8.9159				0.866544		0.929472	0
				0.209886				1.4605				18.1253				15.3064				0.711476		1.11007	0.153886
				0.348831				1.61011				19.6558				9.8421				0.154934		2.22476	0.665651
				0.740104				2.0976				20.7638				21.4291				0.163942		1.86386	4.07745
																						1.07633	0
																						1.55056	1.4446
																						0.977408	1.27192
																						1.30124	0.137444
																						1.09474	2.75745
																						1.71647	0
																						6.69025	0
																						1.47249	1.0175
																						1.57858	1.18501
																						0.922796	0
																						0.820136	0
																						0.953231	0.361658
																						1.11886	1.16695
																						1.31783	0.0510445
																						2.10714	0.193905
																						0.815034	1.04963
																						2.49628	0.0863574
																						3.25567	1.15643
																						1.3204	0
																						1.07425	0.257687
																						1.57128	2.69245
																						0.999804	0
																						4.23146	0.128513
																						3.32172	0
																						1.63727	0
																						1.88891	0.0980331
																						3.013	0
																						1.15579	0.0758784
																						0.961388	0.082719
																						1.411	0
																						1.60373	0
																						1.30024	0
																						1.79903	0.107994
																						1.72588	0.247583
																						1.89459	0.35979
																						2.50839	0.164827
																						3.18739	0
																						1.43751	0
																						1.43057	1.09107
																						1.52906	0.905184
																						2.14135	0
																						1.4191	0
																						1.58053	0.246174
																						2.65257	0
																						1.73431	0.78761
																						1.58806	0
																						1.89376	0
																						1.21078	0
																						0.919946	0
																						1.07896	0
																						0.700296	0
																						1.62978	0
																						2.13028	0
																						1.23356	0
																						1.83277	0
																						0.947172	0.431142
																						1.68341	0
																						0.813072	0
																						1.4605	0.209886
																						1.61011	0.348831
																						2.0976	0.740104
