# Supplementary material for: BMP4 and Gremlin 1 regulate hepatic cell senescence during clinical progression of NAFLD/NASH
Source: Nat Metab. 2022 Aug 22;4(8):1007–21. doi: 10.1038/s42255-022-00620-x (PMC9398907; doi:10.1038/s42255-022-00620-x)
Supplement: Source Data Fig. 1 — Statistical source data. [file 42255_2022_620_MOESM5_ESM.xlsx]

## Sheet: Figure 1a-i
	Fig. 1a				Fig. 1b				Fig. 1c				Fig. 1d				Fig. 1e									Fig. 1f				Fig. 1g									Fig. 1h				Fig. 1i
	Ctrl	NAFLD	NASH		Ctrl	NAFLD	NASH		Ctrl	NAFLD	NASH		Ctrl	NAFLD	NASH		Liver fat (%)	Liver p16/HPRT1 (fold change)		Liver fat (%)	Liver SA-βGal/HPRT1 (fold change)		Liver fat (%)	Liver p21/HPRT1 (fold change)		Ctrl	NAFLD	NASH		Visceral fat area (cm2)	Liver p16/HPRT1 (fold change)		Visceral fat area (cm2)	Liver SA-βGal/HPRT1 (fold change)		Visceral fat area (cm2)	Liver p21/HPRT1 (fold change)		Ctrl	NAFLD	NASH		Subcutaneous fat area (cm2)	Liver p16/HPRT1 (fold change)		Subcutaneous fat area (cm2)	Liver SA-βGal/HPRT1 (fold change)		Subcutaneous fat area (cm2)
	1.01991	1.69607	2.28149		0.83988	2.8019	3.70375		0.74885	1.67475	2.39646		2.4	5.9	19.8		2.4	0.74885		2.4	1.01991		2.4	0.83988		36.8	154	217		36.8	0.74885		36.8	1.01991		36.8	0.83988		66.3	1324	1245		66.3	0.74885		66.3	1.01991		66.3
	0.858961	1.42537	2.37456		0.933931	2.20597	2.36841		0.848883	3.5833	3.63044		1.9	5.5	15.2		1.9	0.848883		1.9	0.858961		1.9	0.933931		37.8	164	197		37.8	0.848883		37.8	0.858961		37.8	0.933931		48.5	1045	1245		48.5	0.848883		48.5	0.858961		48.5
	1.10508	1.05505	3.82818		0.591817	2.48181	2.62959		1.75115	1.2408	3.21071		2.4	7.5	20.7		2.4	1.75115		2.4	1.10508		2.4	0.591817		85	157	197		85	1.75115		85	1.10508		85	0.591817		26	948	1049		26	1.75115		26	1.10508		26
	1.45979	1.70869	4.17383		0.95745	2.27793	4.1348		0.350031	1.13782	3.66632		2.2	9.5	45.2		2.2	0.350031		2.2	1.45979		2.2	0.95745		47	152	246		47	0.350031		47	1.45979		47	0.95745		56	495	219.6		56	0.350031		56	1.45979		56
	0.736417	1.27688	2.17383		0.696072	1.17991	2.93009		1.08682	1.70466	3.13847		1.5	8.4	40.9		1.5	1.08682		1.5	0.736417		1.5	0.696072		36.8	139	264		36.8	1.08682		36.8	0.736417		36.8	0.696072		73	1029	272.2		73	1.08682		73	0.736417		73
	0.886694	2.0793	2.1709		0.425366	1.35199	1.24044		1.28697	1.23439	3.50262		1.8	10.6	38.5		1.8	1.28697		1.8	0.886694		1.8	0.425366		40.1	106	298.4		40.1	1.28697		40.1	0.886694		40.1	0.425366		43.2	1310	350.4		43.2	1.28697		43.2	0.886694		43.2
	0.20874	0.959738	3.46837		0.991046	1.50466	3.21735		0.693481	0.904045	2.08897		1.6	8.6	32.6		1.6	0.693481		1.6	0.20874		1.6	0.991046		55.3	215	312.2		55.3	0.693481		55.3	0.20874		55.3	0.991046		54.3	495	652.7		54.3	0.693481		54.3	0.20874		54.3
	1.973	1.16648	3.54656		1.60529	1.82827	4.25497		0.315534	1.57787	3.92141		1.9	15.4	25.4		1.9	0.315534		1.9	1.973		1.9	1.60529		76	256.4	312		76	0.315534		76	1.973		76	1.60529		86	306.8	567.3		86	0.315534		86	1.973		86
	0.16146	1.46455	2.42461		0.349512	1.36831	2.46652		1.54133	1.47795	1.28087		2.4	12.4	20.5		2.4	1.54133		2.4	0.16146		2.4	0.349512		55		294.7		55	1.54133		55	0.16146		55	0.349512		59		368.7		59	1.54133		59	0.16146		59
	1.21921	1.13509	2.7778		0.433488	2.23354	1.70458		0.883759	0.463987	3.33298		1.5	8.9	21.9		1.5	0.883759		1.5	1.21921		1.5	0.433488		35	154	246		35	0.883759		35	1.21921		35	0.433488		43	1184.6	361.8		43	0.883759		43	1.21921		43
	0.494416	1.19156	1.95745		0.503459	2.31523	3.75322		0.680986	1.31597	1.14682		1.1	5.6	50		1.1	0.680986		1.1	0.494416		1.1	0.503459		49.5	155.4	415		49.5	0.680986		49.5	0.494416		49.5	0.503459		68.7	658	741.1		68.7	0.680986		68.7	0.494416		68.7
	0.88596	1.2465	2.19105		0.248413	1.12807	4.97999		1.09979	0.417457	2.69557		2.7	6.8	32.8		2.7	1.09979		2.7	0.88596		2.7	0.248413		26.7	120	312.4		26.7	1.09979		26.7	0.88596		26.7	0.248413		82.4	837	496.3		82.4	1.09979		82.4	0.88596		82.4
		1.22082	2.10191			1.75903	3.1587			0.702903	1.34007			12.4	35.5												163.7	254.1												527	456.3
		2.3508	3.11847			2.37472	2.98693			1.95652	2.72418			15.1	44.8		5.9	1.67475		5.9	1.69607		5.9	2.8019			120.6	339.4		154	1.67475		154	1.69607		154	2.8019			871	236.5		1324	1.67475		1324	1.69607		1324
		1.20084	2.48655			0.419203	2.29314			2.1177	1.40215			13.4	13.5		5.5	3.5833		5.5	1.42537		5.5	2.20597			110.4			164	3.5833		164	1.42537		164	2.20597			948			1045	3.5833		1045	1.42537		1045
		1.23426	3.10778			2.12202	2.38988			0.732164	3.12187			12.8	19.4		7.5	1.2408		7.5	1.05505		7.5	2.48181			152.7	156.4		157	1.2408		157	1.05505		157	2.48181			948	1154		948	1.2408		948	1.05505		948
		1.24066	3.96324			3.16612	3.93879			1.8007	2.71754			9.4	11.8		9.5	1.13782		9.5	1.70869		9.5	2.27793			208	177		152	1.13782		152	1.70869		152	2.27793			627	931.6		495	1.13782		495	1.70869		495
		1.54942	2.92784			1.96757	3.34875			1.49557	2.13194			16.4	16.3		8.4	1.70466		8.4	1.27688		8.4	1.17991			205	136.3		139	1.70466		139	1.27688		139	1.17991			845	976		1029	1.70466		1029	1.27688		1029
		0.904972	3.77279			0.315066	3.36049			0.712569	4.25884			18.7	25.6		10.6	1.23439		10.6	2.0793		10.6	1.35199			197.4	180		106	1.23439		106	2.0793		106	1.35199			1054	514.3		1310	1.23439		1310	2.0793		1310
		2.37253	2.75109			2.20487	2.48389			1.87601	1.66286			12.6	50		8.6	0.904045		8.6	0.959738		8.6	1.50466			188.7	245.1		215	0.904045		215	0.959738		215	1.50466			986	1019		495	0.904045		495	0.959738		495
		1.60858	4.08085			1.24758	4.8376			1.6693	2.885			33.9	44.3		15.4	1.57787		15.4	1.16648		15.4	1.82827			156.3	352.7		256.4	1.57787		256.4	1.16648		256.4	1.82827			693.7	386.4		306.8	1.57787		306.8	1.16648		306.8
		2.17508	1.78509			4.22899	2.77115			1.64836	2.79529			28.7	32.9		12.4	1.47795		12.4	1.46455		12.4	1.36831			300.7	319		154	1.47795		154	1.46455		154	1.36831			444.3	569.6		1184.6	1.47795		1184.6	1.46455		1184.6
			2.27939				1.4006				2.16808				35.8		8.9	0.463987		8.9	1.13509		8.9	2.23354			257	269.7		155.4	0.463987		155.4	1.13509		155.4	2.23354			233.6	306.9		658	0.463987		658	1.13509		658
			2.14787				2.77585				3.50082				40		5.6	1.31597		5.6	1.19156		5.6	2.31523				216		120	1.31597		120	1.19156		120	2.31523				227.4		837	1.31597		837	1.19156		837
																	6.8	0.417457		6.8	1.2465		6.8	1.12807				299.4		163.7	0.417457		163.7	1.2465		163.7	1.12807				458.6		527	0.417457		527	1.2465		527
																	12.4	0.702903		12.4	1.22082		12.4	1.75903						120.6	0.702903		120.6	1.22082		120.6	1.75903						871	0.702903		871	1.22082		871
																	15.1	1.95652		15.1	2.3508		15.1	2.37472						110.4	1.95652		110.4	2.3508		110.4	2.37472						948	1.95652		948	2.3508		948
																	13.4	2.1177		13.4	1.20084		13.4	0.419203						152.7	2.1177		152.7	1.20084		152.7	0.419203						948	2.1177		948	1.20084		948
																	12.8	0.732164		12.8	1.23426		12.8	2.12202						208	0.732164		208	1.23426		208	2.12202						627	0.732164		627	1.23426		627
																	9.4	1.8007		9.4	1.24066		9.4	3.16612						205	1.8007		205	1.24066		205	3.16612						845	1.8007		845	1.24066		845
																	16.4	1.49557		16.4	1.54942		16.4	1.96757						197.4	1.49557		197.4	1.54942		197.4	1.96757						1054	1.49557		1054	1.54942		1054
																	18.7	0.712569		18.7	0.904972		18.7	0.315066						188.7	0.712569		188.7	0.904972		188.7	0.315066						986	0.712569		986	0.904972		986
																	12.6	1.87601		12.6	2.37253		12.6	2.20487						156.3	1.87601		156.3	2.37253		156.3	2.20487						693.7	1.87601		693.7	2.37253		693.7
																	33.9	1.6693		33.9	1.60858		33.9	1.24758						300.7	1.6693		300.7	1.60858		300.7	1.24758						444.3	1.6693		444.3	1.60858		444.3
																	28.7	1.64836		28.7	2.17508		28.7	4.22899						257	1.64836		257	2.17508		257	4.22899						233.6	1.64836		233.6	2.17508		233.6
																	19.8	1.14682		19.8	1.95745		19.8	3.75322						217	1.14682		217	1.95745		217	3.75322						1245	1.14682		1245	1.95745		1245
																	15.2	2.69557		15.2	2.19105		15.2	4.97999						197	2.69557		197	2.19105		197	4.97999						1245	2.69557		1245	2.19105		1245
																	20.7	1.34007		20.7	2.10191		20.7	3.1587						197	1.34007		197	2.10191		197	3.1587						1049	1.34007		1049	2.10191		1049
																	45.2	2.72418		45.2	3.11847		45.2	2.98693						246	2.72418		246	3.11847		246	2.98693						219.6	2.72418		219.6	3.11847		219.6
																	40.9	1.40215		40.9	2.48655		40.9	2.29314						264	1.40215		264	2.48655		264	2.29314						272.2	1.40215		272.2	2.48655		272.2
																	38.5	3.12187		38.5	3.10778		38.5	2.38988						298.4	3.12187		298.4	3.10778		298.4	2.38988						350.4	3.12187		350.4	3.10778		350.4
																	32.6	2.71754		32.6	3.96324		32.6	3.93879						312.2	2.71754		312.2	3.96324		312.2	3.93879						652.7	2.71754		652.7	3.96324		652.7
																	25.4	2.13194		25.4	2.92784		25.4	3.34875						312	2.13194		312	2.92784		312	3.34875						567.3	2.13194		567.3	2.92784		567.3
																	20.5	4.25884		20.5	3.77279		20.5	3.36049						294.7	4.25884		294.7	3.77279		294.7	3.36049						368.7	4.25884		368.7	3.77279		368.7
																	21.9	1.66286		21.9	2.75109		21.9	2.48389						246	1.66286		246	2.75109		246	2.48389						361.8	1.66286		361.8	2.75109		361.8
																	50	2.885		50	4.08085		50	4.8376						415	2.885		415	4.08085		415	4.8376						741.1	2.885		741.1	4.08085		741.1
																	32.8	2.79529		32.8	1.78509		32.8	2.77115						312.4	2.79529		312.4	1.78509		312.4	2.77115						496.3	2.79529		496.3	1.78509		496.3
																	35.5	2.16808		35.5	2.27939		35.5	1.4006						254.1	2.16808		254.1	2.27939		254.1	1.4006						456.3	2.16808		456.3	2.27939		456.3
																	44.8	3.50082		44.8	2.14787		44.8	2.77585						339.4	3.50082		339.4	2.14787		339.4	2.77585						236.5	3.50082		236.5	2.14787		236.5
																	13.5	2.39646		13.5	2.28149		13.5	3.70375						156.4	2.39646		156.4	2.28149		156.4	3.70375						1154	2.39646		1154	2.28149		1154
																	19.4	3.63044		19.4	2.37456		19.4	2.36841						177	3.63044		177	2.37456		177	2.36841						931.6	3.63044		931.6	2.37456		931.6
																	11.8	3.21071		11.8	3.82818		11.8	2.62959						136.3	3.21071		136.3	3.82818		136.3	2.62959						976	3.21071		976	3.82818		976
																	16.3	3.66632		16.3	4.17383		16.3	4.1348						180	3.66632		180	4.17383		180	4.1348						514.3	3.66632		514.3	4.17383		514.3
																	25.6	3.13847		25.6	2.17383		25.6	2.93009						245.1	3.13847		245.1	2.17383		245.1	2.93009						1019	3.13847		1019	2.17383		1019
																	50	3.50262		50	2.1709		50	1.24044						352.7	3.50262		352.7	2.1709		352.7	1.24044						386.4	3.50262		386.4	2.1709		386.4
																	44.3	2.08897		44.3	3.46837		44.3	3.21735						319	2.08897		319	3.46837		319	3.21735						569.6	2.08897		569.6	3.46837		569.6
																	32.9	3.92141		32.9	3.54656		32.9	4.25497						269.7	3.92141		269.7	3.54656		269.7	4.25497						306.9	3.92141		306.9	3.54656		306.9
																	35.8	1.28087		35.8	2.42461		35.8	2.46652						216	1.28087		216	2.42461		216	2.46652						227.4	1.28087		227.4	2.42461		227.4
																	40	3.33298		40	2.7778		40	1.70458						299.4	3.33298		299.4	2.7778		299.4	1.70458						458.6	3.33298		458.6	2.7778		458.6
[truncated: 1 more columns]
