# Supplementary material for: BMP4 and Gremlin 1 regulate hepatic cell senescence during clinical progression of NAFLD/NASH
Source: Nat Metab. 2022 Aug 22;4(8):1007–21. doi: 10.1038/s42255-022-00620-x (PMC9398907; doi:10.1038/s42255-022-00620-x)
Supplement: Source Data Fig. 2 — Statistical source data. [file 42255_2022_620_MOESM6_ESM.xlsx]

## Sheet: Figure 2a-h
	Fig. 2a									Fig. 2b									Fig. 2c								Fig. 2d									Fig. 2e									Fig. 2f
	IL-6 (pmol/l)				adiponectin (ng/ml)					Liver IL-1β/HPRT1 (fold change)	Liver p16/HPRT1 (fold change)		Liver IL-1β/HPRT1 (fold change)	Liver SA-βGal/HPRT1 (fold change)		Liver IL-1β/HPRT1 (fold change)	Liver p21/HPRT1 (fold change)		Liver IL-6/HPRT1 (fold change)				Liver IL-1β/HPRT1 (fold change)				Liver IL-6/HPRT1 (fold change)	Liver p16/HPRT1 (fold change)		Liver IL-6/HPRT1 (fold change)	Liver SA-βGal/HPRT1 (fold change)		Liver IL-6/HPRT1 (fold change)	Liver p21/HPRT1 (fold change)		Steatotic score	Liver p16/HPRT1 (fold change)		Steatotic score	Liver SA-βGal/HPRT1 (fold change)		Steatotic score	Liver p21/HPRT1 (fold change)		Ballooning score	Liver p16/HPRT1 (fold change)		Ballooning score	Liver SA-βGal/HPRT1 (fold change)
	Ctrl	NAFLD	NASH		Ctrl	NAFLD	NASH			0.146605	0.74885		0.146605	1.01991		0.146605	0.83988		Ctrl	NAFLD	NASH		Ctrl	NAFLD	NASH		0.599392	0.74885		0.599392	1.01991		0.599392	0.83988		0	0.74885		0	1.01991		0	0.83988		0	0.74885		0	1.01991
	1.5	2.2	2.1		12.1	1.8	6.2			0.403669	0.848883		0.403669	0.858961		0.403669	0.933931		0.599392	0.430886	0.285029		0.146605	0.759358	0.802686		0.391413	0.848883		0.391413	0.858961		0.391413	0.933931		0	0.848883		0	0.858961		0	0.933931		0	0.848883		0	0.858961
	1.1	5.6	5.4		10.7	9.3	3.6			0.270692	1.75115		0.270692	1.10508		0.270692	0.591817		0.391413	1.20013	0.758916		0.40367	1.78357	0.488069		0.48685	1.75115		0.48685	1.10508		0.48685	0.591817		0	1.75115		0	1.10508		0	0.591817		0	1.75115		0	1.10508
	3.4	6.4	7.9		1.2	9.4	1.9			0.932081	0.350031		0.932081	1.45979		0.932081	0.95745		0.48685	0.139123	0.195452		0.270692	0.200299	2.27432		0.800642	0.350031		0.800642	1.45979		0.800642	0.95745		0	0.350031		0	1.45979		0	0.95745		0	0.350031		0	1.45979
	0.9	4.7	5.2		13.6	9.2	4.2			0.626739	1.08682		0.626739	0.736417		0.626739	0.696072		0.800642	1.17165	0.345271		0.932081	0.884336	0.244603		0.104301	1.08682		0.104301	0.736417		0.104301	0.696072		0	1.08682		0	0.736417		0	0.696072		0	1.08682		0	0.736417
	0.5	5.7	9.8		7.9	3.8	1.1			1.02208	1.28697		1.02208	0.886694		1.02208	0.425366		0.104301	1.44552	0.806685		0.626739	1.20946	0.163061		0.0588579	1.28697		0.0588579	0.886694		0.0588579	0.425366		0	1.28697		0	0.886694		0	0.425366		0	1.28697		0	0.886694
	0.7	6.7	6.9		11.4	1.9	1.2			0.247156	0.693481		0.247156	0.20874		0.247156	0.991046		0.0588579	1.41165	0.0986361		1.02208	1.33362	0.916636		0.965385	0.693481		0.965385	0.20874		0.965385	0.991046		0	0.693481		0	0.20874		0	0.991046		0	0.693481		0	0.20874
	1.3	5.9	3.2		5.7	2.9	2.7			0.258212	0.315534		0.258212	1.973		0.258212	1.60529		0.965385	0.851756	0.690787		0.247156	0.222863	0.280978		0.662499	0.315534		0.662499	1.973		0.662499	1.60529		0	0.315534		0	1.973		0	1.60529		0	0.315534		0	1.973
	0.43	8.4	7.4		4.2	1.1	2.2			0.176007	1.54133		0.176007	0.16146		0.176007	0.349512		0.662499	0.663647	2.35564		0.258212	0.479073	3.48322		0.654235	1.54133		0.654235	0.16146		0.654235	0.349512		0	1.54133		0	0.16146		0	0.349512		0	1.54133		0	0.16146
	0.3	0.8	7.6		10.6	4.8	2.6			0.457585	0.883759		0.457585	1.21921		0.457585	0.433488		0.654235	0.698668	1.22967		0.176007	0.420821	0.278597		0.100769	0.883759		0.100769	1.21921		0.100769	0.433488		0	0.883759		0	1.21921		0	0.433488		0	0.883759		0	1.21921
	0.91	1.1	3.8		7.9	2.8	2.7			0.182392	0.680986		0.182392	0.494416		0.182392	0.503459		0.100769	0.529417	0.539141		0.457585	0.164874	0.968358		0.263712	0.680986		0.263712	0.494416		0.263712	0.503459		0	0.680986		0	0.494416		0	0.503459		0	0.680986		0	0.494416
	1.2	2.9	9.7		17.3	9.7	4.7			0.409461	1.09979		0.409461	0.88596		0.409461	0.248413		0.263712	1.96046	2.04475		0.182392	0.362556	1.29048		2.1147	1.09979		2.1147	0.88596		2.1147	0.248413		0	1.09979		0	0.88596		0	0.248413		0	1.09979		0	0.88596
		1.4	5.9		8.6	4.5	1.1												2.1147	3.66865	1.10202		0.409461	1.24042	0.290753
		0.7	2.8			4.6	4.2			0.759358	1.67475		0.759358	1.69607		0.759358	2.8019			0.519234	1.09127			0.247312	0.886684		0.430886	1.67475		0.430886	1.69607		0.430886	2.8019		1	1.67475		1	1.69607		1	2.8019		1	1.67475		1	1.69607
		0.8	2.3			2.9	2.9			1.78357	3.5833		1.78357	1.42537		1.78357	2.20597			0.183632	0.720946			1.09669	1.0466		1.20013	3.5833		1.20013	1.42537		1.20013	2.20597		1	3.5833		1	1.42537		1	2.20597		1	3.5833		1	1.42537
		0.5	0.9			7.8	6.4			0.200299	1.2408		0.200299	1.05505		0.200299	2.48181			0.463667	3.1496			0.32386	0.652274		0.139123	1.2408		0.139123	1.05505		0.139123	2.48181		1	1.2408		1	1.05505		1	2.48181		1	1.2408		1	1.05505
		1.4	0.2			2.9	3.8			0.884336	1.13782		0.884336	1.70869		0.884336	2.27793			0.460426	0.593952			1.09344	0.100544		1.17165	1.13782		1.17165	1.70869		1.17165	2.27793		1	1.13782		1	1.70869		1	2.27793		1	1.13782		1	1.70869
		1.5	0.5			6.9	8.5			1.20946	1.70466		1.20946	1.27688		1.20946	1.17991			1.39038	1.03052			1.15178	4.60541		1.44552	1.70466		1.44552	1.27688		1.44552	1.17991		1	1.70466		1	1.27688		1	1.17991		1	1.70466		1	1.27688
		2.1	1.1			2	3.7			1.33362	1.23439		1.33362	2.0793		1.33362	1.35199			1.18882	3.58313			1.39127	2.68528		1.41165	1.23439		1.41165	2.0793		1.41165	1.35199		1	1.23439		1	2.0793		1	1.35199		1	1.23439		1	2.0793
		6.8	0.9			2.9	2.9			0.222863	0.904045		0.222863	0.959738		0.222863	1.50466			0.462836	2.15791			1.21761	1.75067		0.851756	0.904045		0.851756	0.959738		0.851756	1.50466		1	0.904045		1	0.959738		1	1.50466		1	0.904045		1	0.959738
		1.2	4.1			7.9	2.8			0.479073	1.57787		0.479073	1.16648		0.479073	1.82827			1.95283	1.07713			3.58735	1.13163		0.663647	1.57787		0.663647	1.16648		0.663647	1.82827		2	1.57787		2	1.16648		2	1.82827		2	1.57787		2	1.16648
		6.4	1.3			6.9	8.3			0.420821	1.47795		0.420821	1.46455		0.420821	1.36831			1.93312	1.06706			0.119451	1.67281		0.698668	1.47795		0.698668	1.46455		0.698668	1.36831
		3.1	9.4				4.6			0.164874	0.463987		0.164874	1.13509		0.164874	2.23354			0.403832	0.293777			1.22287	1.48814		0.529417	0.463987		0.529417	1.13509		0.529417	2.23354		1	1.47795		1	1.46455		1	1.36831		1	1.47795		1	1.46455
			3.6							0.362556	1.31597		0.362556	1.19156		0.362556	2.31523				0.530965				2.99791		1.96046	1.31597		1.96046	1.19156		1.96046	2.31523		1	0.463987		1	1.13509		1	2.23354		1	0.463987		1	1.13509
			0.8							1.24042	0.417457		1.24042	1.2465		1.24042	1.12807				4.53054				0.123857		3.66865	0.417457		3.66865	1.2465		3.66865	1.12807		1	1.31597		1	1.19156		1	2.31523		1	1.31597		1	1.19156
										0.247312	0.702903		0.247312	1.22082		0.247312	1.75903										0.519234	0.702903		0.519234	1.22082		0.519234	1.75903		1	0.417457		1	1.2465		1	1.12807		1	0.417457		1	1.2465
										1.09669	1.95652		1.09669	2.3508		1.09669	2.37472										0.183632	1.95652		0.183632	2.3508		0.183632	2.37472		1	0.702903		1	1.22082		1	1.75903		1	0.702903		1	1.22082
										0.32386	2.1177		0.32386	1.20084		0.32386	0.419203										0.463667	2.1177		0.463667	1.20084		0.463667	0.419203		1	1.95652		1	2.3508		1	2.37472		1	1.95652		1	2.3508
										1.09344	0.732164		1.09344	1.23426		1.09344	2.12202										0.460426	0.732164		0.460426	1.23426		0.460426	2.12202		1	2.1177		1	1.20084		1	0.419203		1	2.1177		1	1.20084
										1.15178	1.8007		1.15178	1.24066		1.15178	3.16612										1.39038	1.8007		1.39038	1.24066		1.39038	3.16612		1	0.732164		1	1.23426		1	2.12202		1	0.732164		1	1.23426
										1.39127	1.49557		1.39127	1.54942		1.39127	1.96757										1.18882	1.49557		1.18882	1.54942		1.18882	1.96757		1	1.8007		1	1.24066		1	3.16612		1	1.8007		1	1.24066
										1.21761	0.712569		1.21761	0.904972		1.21761	0.315066										0.462836	0.712569		0.462836	0.904972		0.462836	0.315066		1	1.49557		1	1.54942		1	1.96757		1	1.49557		1	1.54942
										3.58735	1.87601		3.58735	2.37253		3.58735	2.20487										1.95283	1.87601		1.95283	2.37253		1.95283	2.20487		1	0.712569		1	0.904972		1	0.315066		1	0.712569		1	0.904972
										0.119451	1.6693		0.119451	1.60858		0.119451	1.24758										1.93312	1.6693		1.93312	1.60858		1.93312	1.24758		1	1.87601		1	2.37253		1	2.20487		1	1.87601		1	2.37253
										1.22287	1.64836		1.22287	2.17508		1.22287	4.22899										0.403832	1.64836		0.403832	2.17508		0.403832	4.22899		2	1.6693		2	1.60858		2	1.24758		2	1.6693		2	1.60858
																																				2	1.64836		2	2.17508		2	4.22899		2	1.64836		2	2.17508
										0.802686	1.14682		0.802686	1.95745		0.802686	3.75322										0.285029	1.14682		0.285029	1.95745		0.285029	3.75322
										0.488069	2.69557		0.488069	2.19105		0.488069	4.97999										0.758916	2.69557		0.758916	2.19105		0.758916	4.97999		1	1.14682		1	1.95745		1	3.75322		2	1.14682		2	1.95745
										2.27432	1.34007		2.27432	2.10191		2.27432	3.1587										0.195452	1.34007		0.195452	2.10191		0.195452	3.1587		1	2.69557		1	2.19105		1	4.97999		2	2.69557		2	2.19105
										0.244603	2.72418		0.244603	3.11847		0.244603	2.98693										0.345271	2.72418		0.345271	3.11847		0.345271	2.98693		2	1.34007		2	2.10191		2	3.1587		2	1.34007		2	2.10191
										0.163061	1.40215		0.163061	2.48655		0.163061	2.29314										0.806685	1.40215		0.806685	2.48655		0.806685	2.29314		2	2.72418		2	3.11847		2	2.98693		2	2.72418		2	3.11847
										0.916636	3.12187		0.916636	3.10778		0.916636	2.38988										0.0986361	3.12187		0.0986361	3.10778		0.0986361	2.38988		2	1.40215		2	2.48655		2	2.29314		2	1.40215		2	2.48655
										0.280978	2.71754		0.280978	3.96324		0.280978	3.93879										0.690787	2.71754		0.690787	3.96324		0.690787	3.93879		2	3.12187		2	3.10778		2	2.38988		2	3.12187		2	3.10778
										3.48322	2.13194		3.48322	2.92784		3.48322	3.34875										2.35564	2.13194		2.35564	2.92784		2.35564	3.34875		2	2.71754		2	3.96324		2	3.93879		2	2.71754		2	3.96324
										0.278597	4.25884		0.278597	3.77279		0.278597	3.36049										1.22967	4.25884		1.22967	3.77279		1.22967	3.36049		2	2.13194		2	2.92784		2	3.34875		2	2.13194		2	2.92784
										0.968358	1.66286		0.968358	2.75109		0.968358	2.48389										0.539141	1.66286		0.539141	2.75109		0.539141	2.48389		2	4.25884		2	3.77279		2	3.36049		2	4.25884		2	3.77279
										1.29048	2.885		1.29048	4.08085		1.29048	4.8376										2.04475	2.885		2.04475	4.08085		2.04475	4.8376		2	1.66286		2	2.75109		2	2.48389		2	1.66286		2	2.75109
										0.290753	2.79529		0.290753	1.78509		0.290753	2.77115										1.10202	2.79529		1.10202	1.78509		1.10202	2.77115		3	2.885		3	4.08085		3	4.8376		2	2.885		2	4.08085
										0.886684	2.16808		0.886684	2.27939		0.886684	1.4006										1.09127	2.16808		1.09127	2.27939		1.09127	1.4006		2	2.79529		2	1.78509		2	2.77115		2	2.79529		2	1.78509
										1.0466	3.50082		1.0466	2.14787		1.0466	2.77585										0.720946	3.50082		0.720946	2.14787		0.720946	2.77585		2	2.16808		2	2.27939		2	1.4006		2	2.16808		2	2.27939
										0.652274	2.39646		0.652274	2.28149		0.652274	3.70375										3.1496	2.39646		3.1496	2.28149		3.1496	3.70375		2	3.50082		2	2.14787		2	2.77585		2	3.50082		2	2.14787
										0.100544	3.63044		0.100544	2.37456		0.100544	2.36841										0.593952	3.63044		0.593952	2.37456		0.593952	2.36841
										4.60541	3.21071		4.60541	3.82818		4.60541	2.62959										1.03052	3.21071		1.03052	3.82818		1.03052	2.62959		1	2.39646		1	2.28149		1	3.70375		2	2.39646		2	2.28149
										2.68528	3.66632		2.68528	4.17383		2.68528	4.1348										3.58313	3.66632		3.58313	4.17383		3.58313	4.1348		2	3.63044		2	2.37456		2	2.36841		2	3.63044		2	2.37456
										1.75067	3.13847		1.75067	2.17383		1.75067	2.93009										2.15791	3.13847		2.15791	2.17383		2.15791	2.93009		1	3.21071		1	3.82818		1	2.62959		2	3.21071		2	3.82818
										1.13163	3.50262		1.13163	2.1709		1.13163	1.24044										1.07713	3.50262		1.07713	2.1709		1.07713	1.24044		1	3.66632		1	4.17383		1	4.1348		2	3.66632		2	4.17383
										1.67281	2.08897		1.67281	3.46837		1.67281	3.21735										1.06706	2.08897		1.06706	3.46837		1.06706	3.21735		2	3.13847		2	2.17383		2	2.93009		2	3.13847		2	2.17383
										1.48814	3.92141		1.48814	3.54656		1.48814	4.25497										0.293777	3.92141		0.293777	3.54656		0.293777	4.25497		3	3.50262		3	2.1709		3	1.24044		2	3.50262		2	2.1709
										2.99791	1.28087		2.99791	2.42461		2.99791	2.46652										0.530965	1.28087		0.530965	2.42461		0.530965	2.46652		2	2.08897		2	3.46837		2	3.21735		2	2.08897		2	3.46837
										0.123857	3.33298		0.123857	2.7778		0.123857	1.70458										4.53054	3.33298		4.53054	2.7778		4.53054	1.70458		2	3.92141		2	3.54656		2	4.25497		2	3.92141		2	3.54656
																																				2	1.28087		2	2.42461		2	2.46652		2	1.28087		2	2.42461
																																				2	3.33298		2	2.7778		2	1.70458		2	3.33298		2	2.7778
