# Supplementary material for: BMP4 and Gremlin 1 regulate hepatic cell senescence during clinical progression of NAFLD/NASH
Source: Nat Metab. 2022 Aug 22;4(8):1007–21. doi: 10.1038/s42255-022-00620-x (PMC9398907; doi:10.1038/s42255-022-00620-x)
Supplement: Source Data Fig. 3 — Statistical source data. [file 42255_2022_620_MOESM7_ESM.xlsx]

## Sheet: Figure 3a-h
	Figure 3a												Figure 3b																			Figure 3c								Figure 3d								Figure 3e
	COL1A1/HPRT1				αSMA/HPRT1				TGF-β1/HPRT1				COL1A1/HPRT1	Liver p16/HPRT-1		COL1A1/HPRT1	Liver SA-beta-Gal/HPRT-1		COL1A1/HPRT1	Liver p21/HPRT-1		αSMA/HPRT1	Liver p16/HPRT-1		αSMA/HPRT1	Liver SA-beta-Gal/HPRT-1		αSMA/HPRT1	Liver p21/HPRT-1			BMP4/HPRT1				GREM1/HPRT1				BMP4/HPRT1				GREM1/HPRT1				BMP4/HPRT1	GREM1/HPRT1
	Ctrl	NAFLD	NASH		Ctrl	NAFLD	NASH		Ctrl	NAFLD	NASH		0.292952	0.74885		0.292952	1.01991		0.292952	0.83988		0.394507	0.74885		0.394507	1.01991		0.394507	0.83988			Ctrl	NAFLD	NASH		Ctrl	NAFLD	NASH		Ctrl	Obese	Obese +T2DM		Ctrl	Obese	Obese +T2DM		0.116967	1.47981
	0.292952	0.254105	2.14536		0.394507	0.661847	0.722144		0.995908	0.318607	0.357936		0.104526	0.848883		0.104526	0.858961		0.104526	0.933931		0.924856	0.848883		0.924856	0.858961		0.924856	0.933931			0.116967	2.1131	1.14001		1.47981	1.31851	5.88017		0.116967	0.701853	4.22219		1.47981	2.28435	5.88017		0.267591	2.38244
	0.104526	0.0266879	0.103107		0.924856	0.145126	3.41414		0.691771	0.296841	2.82381		0.141656	1.75115		0.141656	1.10508		0.141656	0.591817		1.77668	1.75115		1.77668	1.10508		1.77668	0.591817			0.267591	2.05039	3.02421		2.38244	2.76853	4.22629		0.267591	0.664279	2.1131		2.38244	2.371	1.31851		0.215232	1.87339
	0.141656	0.0690593	1.4088		1.77668	1.02388	1.90651		0.780031	0.713768	2.60162		2.02893	0.350031		2.02893	1.45979		2.02893	0.95745		0.240342	0.350031		0.240342	1.45979		0.240342	0.95745			0.215232	1.66886	0.109775		1.87339	1.65268	3.30352		0.215232	1.59172	2.05039		1.87339	4.38128	2.76853		0.50274	1.54457
	2.02893	0.185471	1.68519		0.240342	0.440003	1.33373		0.109543	1.61765	1.1662		1.32063	1.08682		1.32063	0.736417		1.32063	0.696072		0.151601	1.08682		0.151601	0.736417		0.151601	0.696072			0.50274	0.423028	0.405741		1.54457	2.85439	5.48073		0.50274	0.658422	3.63841		1.54457	3.42885	4.22629		0.291637	0.87436
	1.32063	0.149423	2.16431		0.151601	0.913584	1.55521		1.78474	0.763068	1.47014		1.26547	1.28697		1.26547	0.886694		1.26547	0.425366		1.72398	1.28697		1.72398	0.886694		1.72398	0.425366			0.291637	0.432672	2.13064		0.87436	2.53361	6.83386		0.291637	0.878639	1.66886		0.87436	1.92531	1.65268		0.232773	1.04299
	1.26547	1.5067	1.75634		1.72398	0.510925	0.271783		0.376231	0.211157	0.442027		2.07968	0.693481		2.07968	0.20874		2.07968	0.991046		1.69564	0.693481		1.69564	0.20874		1.69564	0.991046			0.232773	1.20776	0.971906		1.04299	1.69835	3.79702		0.232773	1.19885	0.233953		1.04299	2.36515	3.30352		0.462189	1.17283
	2.07968	0.357522	1.29649		1.69564	0.811728	1.05442		1.30187	0.366253	0.571728		0.957251	0.315534		0.957251	1.973		0.957251	1.60529		1.02197	0.315534		1.02197	1.973		1.02197	1.60529			0.462189	2.3536	0.827469		1.17283	2.89818	5.31916		0.462189	0.169388	0.423028		1.17283	2.54454	2.85439		0.410144	1.46029
	0.957251	0.771772	1.32		1.02197	0.330077	1.4605		0.794549	0.473703	0.604686		0.292752	1.54133		0.292752	0.16146		0.292752	0.349512		1.74562	1.54133		1.74562	0.16146		1.74562	0.349512			0.410144	2.16686	0.254481		1.46029	3.31718	7.65465		0.410144	0.220835	0.432672		1.46029	3.40343	2.53361		0.280142	0.892812
	0.292752	2.11147	3.0446		1.74562	0.446262	1.40179		1.86532	0.735814	2.0572		0.348307	0.883759		0.348307	1.21921		0.348307	0.433488		0.881842	0.883759		0.881842	1.21921		0.881842	0.433488			0.280142	0.701853	0.288891		0.892812	2.28435	4.57488		0.280142	0.318768	1.20776		0.892812	4.31718	1.69835		0.86637	1.47981
	0.348307	0.527587	2.08565		0.881842	1.49931	2.66004		0.987101	0.522658	2.991		0.0824189	0.680986		0.0824189	0.494416		0.0824189	0.503459		1.07039	0.680986		1.07039	0.494416		1.07039	0.503459			0.86637	0.664279	1.06886		1.47981	2.371	2.81542		0.86637	0.290845	2.3536		1.47981	2.51555	2.89818		0.880608	1.89485
	0.0824189	0.186348	1.52101		1.07039	1.05651	3.42708		0.945579	1.21269	1.92451		0.293077	1.09979		0.293077	0.88596		0.293077	0.248413			1.09979			0.88596			0.248413			0.880608	1.59172	4.22219		1.89485	4.38128	3.93071		0.880608	0.147054	4.37999		1.89485	1.24486	5.48073		1.02949	2.33619
	0.293077	0.927151	0.607212			0.913182	4.97153		0.654493	0.944791	1.76092																					1.02949	0.658422	3.63841		2.33619	3.42885	2.78037		1.02949	0.408154	6.97296		2.33619	3.39495	6.83386
		0.153517	0.906636			1.51645	1.04289			0.471223	1.80488		0.254105	1.67475		0.254105	1.69607		0.254105	2.8019			1.67475			1.69607			2.8019				0.878639	0.233953			1.92531	4.60811			1.30286	3.13315			4.1713	3.79702		2.1131	1.31851
		0.341907	2.0754			0.155324	3.94804			0.431566	2.56947		0.0266879	3.5833		0.0266879	1.42537		0.0266879	2.20597		0.661847	3.5833		0.661847	1.42537		0.661847	2.20597				1.19885	4.37999			2.36515	5.48252			1.36524	0.314507			3.27651	5.31916		2.05039	2.76853
		2.06909	0.116685			1.17864	2.15171			0.271258	0.287629		0.0690593	1.2408		0.0690593	1.05505		0.0690593	2.48181		0.145126	1.2408		0.145126	1.05505		0.145126	2.48181				0.169388	6.97296			2.54454	2.45288			1.14001	1.24441			2.45288	7.65465		1.66886	1.65268
		0.77821	3.17375			0.906563	2.57818			1.64717	0.355607		0.185471	1.13782		0.185471	1.70869		0.185471	2.27793		1.02388	1.13782		1.02388	1.70869		1.02388	2.27793				0.220835	3.13315			3.40343	1.79702			3.02421	3.17827			1.79702	4.57488		0.423028	2.85439
		1.14722	0.378894			0.563373	0.808173			1.08023	0.578744		0.149423	1.70466		0.149423	1.27688		0.149423	1.17991		0.440003	1.70466		0.440003	1.27688		0.440003	1.17991				0.318768	0.314507			4.31718	2.83531			0.109775	2.35543			2.83531	2.81542		0.432672	2.53361
		0.130281	1.26202			0.978645	1.50558				1.31023		1.5067	1.23439		1.5067	2.0793		1.5067	1.35199		0.913584	1.23439		0.913584	2.0793		0.913584	1.35199				0.290845	1.24441			2.51555	3.56433			0.405741	2.94051			3.56433	3.93071		1.20776	1.69835
		1.07878	1.93119			0.469398	1.20925				2.03374		0.357522	0.904045		0.357522	0.959738		0.357522	1.50466		0.510925	0.904045		0.510925	0.959738		0.510925	1.50466				0.147054	3.17827			1.24486	4.44316			2.13064	2.16686			4.44316	3.31718		2.3536	2.89818
		0.509314	1.23567								1.46256		0.771772	1.57787		0.771772	1.16648		0.771772	1.82827		0.811728	1.57787		0.811728	1.16648		0.811728	1.82827				0.408154	2.35543			3.39495	5.3674			0.971906	2.7026			5.3674	2.78037		2.16686	3.31718
			2.09582								0.450118																						1.30286	2.94051			4.1713	2.8826			0.827469	3.19857			2.8826	4.60811
			0.237636								1.24607		2.11147	1.47795		2.11147	1.46455		2.11147	1.36831		0.330077	1.47795		0.330077	1.46455		0.330077	1.36831				1.36524	2.7026			3.27651	2.3057			0.254481	0.814703			2.3057	5.48252		0.701853	2.28435
			0.386454								0.658422		0.527587	0.463987		0.527587	1.13509		0.527587	2.23354		0.446262	0.463987		0.446262	1.13509		0.446262	2.23354					3.19857				1.22448			0.288891				1.22448			0.664279	2.371
													0.186348	1.31597		0.186348	1.19156		0.186348	2.31523		1.49931	1.31597		1.49931	1.19156		1.49931	2.31523					0.814703				3.74884			1.06886				3.74884			1.59172	4.38128
													0.927151	0.417457		0.927151	1.2465		0.927151	1.12807		1.05651	0.417457		1.05651	1.2465		1.05651	1.12807																			0.658422	3.42885
													0.153517	0.702903		0.153517	1.22082		0.153517	1.75903		0.913182	0.702903		0.913182	1.22082		0.913182	1.75903																			0.878639	1.92531
													0.341907	1.95652		0.341907	2.3508		0.341907	2.37472		1.51645	1.95652		1.51645	2.3508		1.51645	2.37472																			1.19885	2.36515
													2.06909	2.1177		2.06909	1.20084		2.06909	0.419203		0.155324	2.1177		0.155324	1.20084		0.155324	0.419203																			0.169388	2.54454
													0.77821	0.732164		0.77821	1.23426		0.77821	2.12202		1.17864	0.732164		1.17864	1.23426		1.17864	2.12202																			0.220835	3.40343
													1.14722	1.8007		1.14722	1.24066		1.14722	3.16612		0.906563	1.8007		0.906563	1.24066		0.906563	3.16612																			0.318768	4.31718
														1.49557			1.54942			1.96757			1.49557			1.54942			1.96757																			0.290845	2.51555
													0.130281	0.712569		0.130281	0.904972		0.130281	0.315066		0.563373	0.712569		0.563373	0.904972		0.563373	0.315066																			0.147054	1.24486
													1.07878	1.87601		1.07878	2.37253		1.07878	2.20487		0.978645	1.87601		0.978645	2.37253		0.978645	2.20487																			0.408154	3.39495
													0.509314	1.6693		0.509314	1.60858		0.509314	1.24758		0.469398	1.6693		0.469398	1.60858		0.469398	1.24758																			1.30286	4.1713
													4.85835	1.64836		4.85835	2.17508		4.85835	4.22899		4.40356	1.64836		4.40356	2.17508		4.40356	4.22899																			1.36524	3.27651
													2.14536	1.14682		2.14536	1.95745		2.14536	3.75322		0.722144	1.14682		0.722144	1.95745		0.722144	3.75322																			4.22219	5.88017
													0.103107	2.69557		0.103107	2.19105		0.103107	4.97999		3.41414	2.69557		3.41414	2.19105		3.41414	4.97999																			3.63841	4.22629
													1.4088	1.34007		1.4088	2.10191		1.4088	3.1587			1.34007			2.10191			3.1587																			0.233953	3.30352
													1.68519	2.72418		1.68519	3.11847		1.68519	2.98693		1.90651	2.72418		1.90651	3.11847		1.90651	2.98693																			4.37999	5.48073
													2.16431	1.40215		2.16431	2.48655		2.16431	2.29314		1.33373	1.40215		1.33373	2.48655		1.33373	2.29314																			6.97296	6.83386
													1.75634	3.12187		1.75634	3.10778		1.75634	2.38988		1.55521	3.12187		1.55521	3.10778		1.55521	2.38988																			3.13315	3.79702
													1.29649	2.71754		1.29649	3.96324		1.29649	3.93879		0.271783	2.71754		0.271783	3.96324		0.271783	3.93879																			0.314507	5.31916
													1.32	2.13194		1.32	2.92784		1.32	3.34875			2.13194			2.92784			3.34875																			1.24441	7.65465
													3.0446	4.25884		3.0446	3.77279		3.0446	3.36049		1.05442	4.25884		1.05442	3.77279		1.05442	3.36049																			3.17827	4.57488
													2.08565	1.66286		2.08565	2.75109		2.08565	2.48389		1.4605	1.66286		1.4605	2.75109		1.4605	2.48389																			2.35543	2.81542
													1.52101	2.885		1.52101	4.08085		1.52101	4.8376			2.885			4.08085			4.8376																			2.94051	3.93071
													0.607212	2.79529		0.607212	1.78509		0.607212	2.77115		1.40179	2.79529		1.40179	1.78509		1.40179	2.77115																			2.7026	2.78037
													0.906636	2.16808		0.906636	2.27939		0.906636	1.4006		2.66004	2.16808		2.66004	2.27939		2.66004	1.4006																			3.19857	4.60811
													2.0754	3.50082		2.0754	2.14787		2.0754	2.77585		3.42708	3.50082		3.42708	2.14787		3.42708	2.77585																			0.814703	5.48252
													0.116685	2.39646		0.116685	2.28149		0.116685	3.70375		4.97153	2.39646		4.97153	2.28149		4.97153	3.70375																			1.14001	2.45288
													3.17375	3.63044		3.17375	2.37456		3.17375	2.36841		1.04289	3.63044		1.04289	2.37456		1.04289	2.36841																			3.02421	1.79702
													0.378894	3.21071		0.378894	3.82818		0.378894	2.62959			3.21071			3.82818			2.62959																			0.109775	2.83531
														3.66632			4.17383			4.1348			3.66632			4.17383			4.1348																			0.405741	3.56433
													1.26202	3.13847		1.26202	2.17383		1.26202	2.93009		3.94804	3.13847		3.94804	2.17383		3.94804	2.93009																			2.13064	4.44316
													1.93119	3.50262		1.93119	2.1709		1.93119	1.24044		2.15171	3.50262		2.15171	2.1709		2.15171	1.24044																			0.971906	5.3674
													1.23567	2.08897		1.23567	3.46837		1.23567	3.21735		2.57818	2.08897		2.57818	3.46837		2.57818	3.21735																			0.827469	2.8826
													2.09582	3.92141		2.09582	3.54656		2.09582	4.25497		0.808173	3.92141		0.808173	3.54656		0.808173	4.25497																			0.254481	2.3057
													0.237636	1.28087		0.237636	2.42461		0.237636	2.46652		1.50558	1.28087		1.50558	2.42461		1.50558	2.46652																			0.288891	1.22448
													0.386454	3.33298		0.386454	2.7778		0.386454	1.70458		1.20925	3.33298		1.20925	2.7778		1.20925	1.70458																			1.06886	3.74884
