# Supplementary material for: BMP4 and Gremlin 1 regulate hepatic cell senescence during clinical progression of NAFLD/NASH
Source: Nat Metab. 2022 Aug 22;4(8):1007–21. doi: 10.1038/s42255-022-00620-x (PMC9398907; doi:10.1038/s42255-022-00620-x)
Supplement: Source Data Fig. 4 — Statistical source data. [file 42255_2022_620_MOESM8_ESM.xlsx]

## Sheet: Figure 4d-e
			Figure 4d							Figure 4e
			0	0.5	1	2	4				SA-β-Gal	p16	pMDM2	MDM2				p21	p53	Cleaved CAS3	γH2AX			LATS1	LATS2	pYAP	YAP	pYAP/YAP	pTAZ	TAZ	pTAZ/TAZ
			0.024721	0.023914	0.024148	0.019557	0.007841			0.5 μM	1.38	4.43	0.26	2.3			1 μM	1.78	2.1	1.6	1.66		0.5 μM	0.84	4.86	0.61	0.77	0.79	0.6	0.7	0.86
											2.68	3.35	0.71	2.16				1.06	1.69	0.62	1			0.72	1.03	0.74	0.64	1.15	0.64	0.66	0.98
			0.024812	0.020888	0.023227	0.0028	0.002968				1.17	4.26	0.79	1.4				1.14	4.56	1.55	1.22			0.72	1.26	0.6	0.64	0.94	0.67	0.59	1.14
											3.68	3.49	0.71	2				1.34	1.44	0.43	1.24			0.86	1.1	0.66	0.5	1.32	0.62	0.54	1.15
			0.020297	0.019467	0.026412	0.008419	0.003			1 μM	2.95	4.59	0.18	2.86			2 μM	3.38	3.22	3.89	2.02		1 μM	0.84	6.01	0.44	0.85	0.52	0.51	0.56	0.92
											5.72	2.79	0.51	2.6				1.43	2.78	1.49	1.56			0.76	0.86	0.71	0.53	1.33	0.4	0.47	0.84
			0.026931	0.036803	0.023518	0.009379	0.002483				1.95	7.98	0.93	1.37				2.98	18.88	6.92	2.45			0.77	1.02	0.46	0.5	0.92	0.55	0.47	1.16
											6.19	2.31	0.29	3.16				3.67	9.64	2.78	1.61			0.72	1.04	0.42	0.45	0.95	0.23	0.42	0.54
			0.02952	0.029145	0.014474	0.014766	0			2 μM	3.15	4.16	0.2	2.62			4 μM	6.66	7.5	7.79	3.18		2 μM	0.78	3.27	0.23	0.62	0.37	0.39	0.4	0.97
											7.34	3.62	0.61	3.45				1.93	15.64	5.54	2.09			0.82	0.88	0.97	0.61	1.6	0.49	0.56	0.88
			0.023804	0.021908	0.014389	0.012615	0.000298				4.05	6.09	0.61	1.45				3.37	28.37	16.6	3.4			0.76	0.74	0.46	0.45	1.03	0.31	0.38	0.81
											30.53	4.17	0.64	4.22				3.93	70.2	11.51	2.44			0.64	1	0.86	0.5	1.73	0.39	0.45	0.87
			0.02958	0.029949	0.024136	0.013575	0.008217			4 μM	1.53	4.61	0.21	2.83									4 μM	0.77	2.44	0.25	0.55	0.47	0.35	0.43	0.82
											5.53	1.65	0.23	3.11										0.56	0.53	0.49	0.4	1.21	0.31	0.46	0.67
			0.018646	0.02289	0.017037	0.012109	0.006439				1.62	5.46	0.56	1.14										0.76	0.61	0.47	0.42	1.12	0.19	0.32	0.6
											25.14	2.39	0.26	3.91										0.91	0.81	0.46	0.31	1.5	0.17	0.35	0.49
			0.031032	0.033908	0.010095	0.015259	0.001794
			0.020326	0.032937	0.012895	0.005158	0.006136
			0.026413	0.032375	0.030244	0.012652	0.007646
			0.021499	0.023762	0.015735	0.01948	0.002197
			0.02591	0.02627	0.021057	0.010315	0.009118
			0.028082	0.020392	0.010789	0.019032	0.003318
			0.02144	0.027798	0.02408	0.009208	0.004444
			0.022807	0.029784	0.018421	0.008919	0.004152
			0.025876	0.020204	0.017827	0.018087	0.004516
			0.018847	0.030246	0.013152	0.005727	0.000514
			0.01499	0.019902	0.0198	0.010766	4.45e-06
			0.020514	0.025885	0.02099	0.014031	1.38e-05
			0.017583	0.021909	0.014271	0.011967	8.51e-05
			0.014865		0.012614	0.011888	8.96e-05
			0.016967		0.0132	0.008392	0.002127
			0.017318		0.012755	0.01404
			0.026276		0.009944	0.007273
