# Supplementary material for: BMP4 and Gremlin 1 regulate hepatic cell senescence during clinical progression of NAFLD/NASH
Source: Nat Metab. 2022 Aug 22;4(8):1007–21. doi: 10.1038/s42255-022-00620-x (PMC9398907; doi:10.1038/s42255-022-00620-x)
Supplement: Source Data Fig. 5 — Statistical source data. [file 42255_2022_620_MOESM10_ESM.xlsx]

## Sheet: Figure 5b
			p53 immunostaining									p16 immunostaining
	Figure 5b		ctrl	BMP4 50	GREM 200	DOX 2μM	DOX 2μM +BMP4	DOX 2μM + GREM				ctrl	BMP4 50	GREM 200	DOX 2μM	DOX 2μM + BMP4	DOX 2μM + GREM
		1	0.382821	2.64058	1.65687	14.6835	7.64408	18.2811				0.729927	0.631053	1.75081	4.75491	2.22364	5.70167
		2	1.61527	2.60205	1.31595	8.15701	9.16065	15.1357				0.573869	0.6141	1.81465	4.78062	1.65039	6.39505
		3	2.19151	3.0559	0.525348	8.92382	9.63062	13.56				1.18654	0.92609	2.25422	3.47714	2.72888	7.74989
		4	0.998554	1.26099	1.70194	6.71884	8.76959	6.45599				0.287289	2.5647	0.955429	5.36819	1.45755	7.36605
		5	0.754293	1.78285	0.891964	15.2694	8.99776	20.2379				1.13466	1.40153	1.86432	2.97039	1.7003	0.000341967
		6	0.821382	1.73621	0.560919	6.53945	7.64548	17.3738				1.05271	2.39057	3.07626	4.1363	2.29527	6.78163
		7	0.670616	0.809822	3.78816	8.03569	8.31383	25.4682				1.4554	0.495494	1.48451	5.29711	3.6775	7.71473
		8	0.85075	0.926396	0.51284	8.67477	10.4089	23.5265				0.967738	2.23362	1.76035	3.86114	2.0418	6.32339
		9	0.621033	2.15092	1.69565	6.60615	9.67461	19.4669				0.897131	0.649517	2.83879	4.39728	3.38059	5.93841
		10	1.09377	0.515858	1.34802	10.3038	7.50004	16.2891				1.103	1.28455	0.940179	0.960938	2.27831	9.09061
		11	0.305556	2.77267	1.22512	15.512	10.9485	13.7835				1.97154	1.08362	1.83661	4.81877	4.18008	7.80816
		12	0.333333	0.310663	0.834119	15.7045	6.07382	15.3042				1.06994	0.832796	1.77909	4.856	3.14758	5.63224
		13	0.361111	0.611911	2.34208	8.27165	6.42499	20.9203				0.570242	0.82789	1.64948	4.63017	2.35511	5.1073
		14	0.388889	0.754257	2.07474	16.2782	13.5996	21.0471				0.498128	1.21263	2.05155	2.26111	3.04523	8.03287
		15	0.416667	0.848428	1.03809	9.08881	8.85342	18.2437				2.06367	0.692626	2.25718	1.88218	3.90955	6.62637
		16	0.444444	0.119662	1.56291	25.1112	10.4186	19.4795				1.61616	1.72947	0.979595	1.88131	3.70921	6.73665
		17	0.472222	0.389344	0.285559	18.286	13.3615	18.5643				0.326128	0.549505	1.16781	0.421264	3.47438	9.11329
		18	0.5	0.72718	1.2795	25.8471	7.69384	42.0394				0.215404	0.873747	1.94882	4.80686	3.73201	2.58801
		19	0.527778	0.888889	0.805556	22.4966	9.17333	26.4511				0.212727		0.566023	4.34029		5.81443
		20	0.555556	0.944444	0.833333	32.7772	11.8466	29.3361				2.33144		1.63409	4.56126		4.01173
		21	0.583333	0.972222	0.861111	14.3175	11.0307	17.3159						1.08592	5.41835		6.78472
		22	0.611111			18.9849	11.4143	58.1219							4.93032		4.79119
		23	0.638889			23.4738		23.0811							5.23253		8.63661
		24	0.666667			14.9493		21.2059							5.92944		5.00903
		25	0.694444			30.1945		18.4672							5.34252
		26	0.722222			12.3886		19.3983							4.517
		27	0.75			35.0574		31.576							5.09738
		28				32.4606		28.0242
		29				21.8919		21.2114
		30				23.0778		23.6035
