# Supplementary material for: BMP4 and Gremlin 1 regulate hepatic cell senescence during clinical progression of NAFLD/NASH
Source: Nat Metab. 2022 Aug 22;4(8):1007–21. doi: 10.1038/s42255-022-00620-x (PMC9398907; doi:10.1038/s42255-022-00620-x)
Supplement: Source Data Fig. 6 — Statistical source data. [file 42255_2022_620_MOESM12_ESM.xlsx]

## Sheet: Figure 6b-d
	Figure 6b									Figure 6c									Figure 6d
										Ctrl	TGFb1 5ng/ml	TGFb1 + BMP4 20ng/ml	TGFb1 + BMP4 200ng/ml	TGFb1 + Grem 150 ng/ml	TGFb1 + Grem 300 ng/ml	BMP4 200ng/ml	Grem 300 ng/ml			TGFb1 5ng/ml	TGFb1 + BMP4 20ng/ml	t + BMP4 20ng/ml + GREM 300	t + BMP4 200ng/ml + GREM 1000
		αSMA Staining							ACTA2	0.900333	0.945959	0.620896	0.655131	0.859322	0.779422	0.650601	1.14534		COL1A1	0.956855	0.704345	0.829558	1.20374
		Ctrl	TGFb1 5ng/ml	TGFb1 + BMP4 20ng/ml	TGFb1 + BMP4 100ng/ml	TGFb1 + BMP4 200 ng/ml	TGFb1 + Grem 300 ng/ml			0.883464	0.925022	0.653475	0.625306	0.812202	0.844837	0.724748	1.0236			1.02972	0.712116	0.901183	1.13478
	1	0.288872	5.10368	0.513551	1.54275	0	3.09263			1.1408	0.756529	0.549673	0.511949	0.786717	0.960012	0.679469	0.973683			1.01493	0.649663	0.850837	1.06818
										1.10205	0.708143	0.525673	0.540111	0.720932	0.804348	0.665884	1.07888
	2	2.17092	1.09354	1.54662	0.427112	0.267071	0.553055												CTGF	0.934924	0.531504	0.787749	0.913149
																				0.997176	0.59678	0.829938	0.833756
	3	2.44534	1.97113	1.40668	0.825349	0.06015	1.26601		CTGF	1.12369	1.61347	1.16503	0.852163	1.26932	1.38801	0.56195	0.873773			1.07264	0.539186	0.969998	0.818099
										1.19469	1.65729	1.14364	0.844878	1.23398	1.34448	0.56441	0.924714
	4	2.66877	0.75829	0.842083	0	0.098389	2.77317			0.936628	1.47197	1.02611	0.735682	1.37591	1.14634	0.537634	0.90252		IL8	1.09892	0.360218	0.583797	1.21703
										0.795296	1.25475	0.983532	0.801674	1.21041	1.12889	0.594397	0.921625			0.828065	0.458323	0.739139	1.14097
	5	0.418367	0.307399	0.000771	1.32394	0	0.377964													1.09893	0.646817	1.12084	1.17786
									COL1A1	1.01346	2.64037	2.02784	1.86559	2.85721	2.82713	1.34083	1.40306
	6	0.003965	0.668465	0.212853	0.006657	0	2.3348			0.818705	2.76815	1.95458	1.74252	2.9447	2.57192	1.08846	1.3928
										1.14539	2.32777	1.45137	1.36406	2.63899	3.00789	1.09331	1.01139
	7	0.006355	3.36609	0.718971	0.270258	0.603332	0.196679			1.05224	2.16166	1.41556	1.27503	2.72106	2.80699	1.12504	1.11536
	8	0.114459	0.66028	0.098042	0.991684	0.562999	2.46056
									IL8	0.890371	2.91824	1.00617	0.172644	3.91256	3.34539	0.789848	1.776
	9	0.211462	0.221601	0.16465	0.396978	0.004116	0.605551			1.12313	2.22995	0.765394	0.185096	4.46184	3.06173	0.213182	1.14591
										0.915365	1.63446	0.593022	0.753249	0.696841	0.956603	0.341515	1.3316
	10	0.768583	2.27778	0.057365	0.000543	1.35885	2.36734			1.09246	1.84512	0.410536	0.681809	1.09371	1.19178	0.575831	0.875891
	11	0.080482	0.648515	0.075417	0.425707	0.302371	6.78605
	12	1.20466	1.76246	0.456605	0.339036	1.1674	0.369757
	13	0.603332	0.979228	2.83804	3.04385	2.317	0.61587
	14	0.876794	1.02343	0.537735	0.012223	0.532771	0.478605
	15	0.823373	3.31333	0.444419	0.3131	0.045187	0.125727
	16	1.71284	1.19252	0.648928	3.14878	2.97225
	17	2.52625		0.400134	1.8983	0.243261
	18	0.674035		0.506846	0.036706
	19	1.40114		0.018763	0.698281
	20			0.643116	1.67659
	21			0.458453	0
	22			2.83804	0.967094
	23			1.93714	0.053566
	24			0.667087	0.007719
	25			1.37425	0.572632
	26			0.893749	0.141902
	27			2.67141	0.00212
	28			0.218606
	29			0.346293
	30			1.15909
		αCOL1A1 Staining
		Ctrl	TGFb1 5ng/ml	TGFb1 + BMP4 20ng/ml	TGFb1 + BMP4 100ng/ml	TGFb1 + BMP4 200 ng/ml	TGFb1 + Grem 300 ng/ml
	1	1.29005	6.90921	5.38679	1.25411	0.00634	5.94029
	2	0.416147	3.68033	1.86675	2.21121	0.838183	6.27421
	3	2.22203	6.56043	1.5783	3.87908	0.068008	2.68505
	4	0.799389	4.38255	1.24502	0.001674	4.84483	1.13747
	5	1.71529	2.85075	0.011392	1.29634	4.09745	1.36123
	6	0.318089	0.842612	0.720591	0.997982	0.014736	4.50468
	7	0.477546	5.09633	2.12903	0.139047	0.149386	2.19584
	8	0.813934	0.832294	2.82476	2.81363	0.774091	5.10958
	9	0.000327	0.769764	0.993246	5.20104	0.770499	2.05626
	10	0.425962	4.21392	4.81373	0.303813	0.533685	9.33117
	11	1.26929	2.41078	0.122225	0.369629	4.10154	4.36954
	12	1.47629	2.59513	0.86921	0.272564	3.67532	1.96421
	13	0	4.28453	1.94202	1.01171	2.10219	1.95188
	14		0.987467	0.919904	3.06699	1.06204	0.465395
	15	1.02886	1.87861	6.65835	1.07199	3.17445	2.95831
	16	0.814833	2.68139	5.60904	1.46591	0.191876
	17	0.25262	5.56463	0.288215	3.22514	0.553313
	18	1.06404		2.79894	4.61571	3.07096
	19	1.6313		6.72237	4.7536	0.17522
	20	0.766166		0.908651	0.181628
	21	0.449092		0.872729	3.32918
	22	0.932781		1.94202	0.005948
	23			1.60339	4.95531
	24			1.8319	1.08033
	25			0.339382	0.214456
	26			4.69947	1.16865
	27			6.46504	2.0783
	28			4.50317	0.467184
	29			3.60192
	30			2.12019
