# Supplementary material for: BMP4 and Gremlin 1 regulate hepatic cell senescence during clinical progression of NAFLD/NASH
Source: Nat Metab. 2022 Aug 22;4(8):1007–21. doi: 10.1038/s42255-022-00620-x (PMC9398907; doi:10.1038/s42255-022-00620-x)
Supplement: Source Data Extended Data Fig. 1 — Statistical source data. [file 42255_2022_620_MOESM13_ESM.xlsx]

## Sheet: Extended data 1a-i
	Extended data 1a				Extended data 1b										Extended data 1c																		Extended data 1d				Extended data 1e									Extended data 1f
	Ctrl	NAFLD	NASH		Adipo-IR Index	Liver p16/HPRT-1		Adipo-IR Index	Liver SA-beta-Gal/HPRT-1		Adipo-IR Index	Liver p21/HPRT-1			Liver p16/HPRT-1						Liver SA-beta-Gal/HPRT-1						Liver p21/HPRT-1						FPI				FPI (pmol/l)	Liver p16/HPRT-1		FPI (pmol/l)	Liver SA-beta-Gal/HPRT-1		FPI (pmol/l)	Liver p21/HPRT-1		FPG
	5.678	54.4	113.98		5.678	0.74885		5.678	1.01991		5.678	0.83988			Ctrl	Obese	Obese +T2DM	Obese	Obese +T2DM		Ctrl	Obese	Obese +T2DM	Obese	Obese +T2DM		Ctrl	Obese	Obese +T2DM	Obese	Obese +T2DM		Ctrl	NAFLD	NASH		16.7	0.74885		16.7	1.01991		16.7	0.83988		Ctrl	NAFLD	NASH
	5.842	67.65	173.02		5.842	0.848883		5.842	0.858961		5.842	0.933931			0.74885	1.47795	1.67475	2.39646	1.14682		1.01991	1.46455	1.69607	2.28149	1.95745		0.83988	1.36831	2.8019	3.70375	3.75322		16.7	160	278		12.7	0.848883		12.7	0.858961		12.7	0.933931		5.4	7.34	5.8
	12.6	175.07	207.36		12.6	1.75115		12.6	1.10508		12.6	0.591817			0.848883	0.463987	3.5833	3.63044	2.69557		0.858961	1.13509	1.42537	2.37456	2.19105		0.933931	2.23354	2.20597	2.36841	4.97999		12.7	165	422		28	1.75115		28	1.10508		28	0.591817		5.3	6.38	6.32
	13.932	346.94	138.84		13.932	0.350031		13.932	1.45979		13.932	0.95745			1.75115	1.31597	1.2408	3.21071	1.34007		1.10508	1.19156	1.05505	3.82818	2.10191		0.591817	2.31523	2.48181	2.62959	3.1587		28	427	216		25.8	0.350031		25.8	1.45979		25.8	0.95745		5.6	6.58	5.78
	2.451	247.5	137.28		2.451	1.08682		2.451	0.736417		2.451	0.696072			0.350031	0.417457	1.13782	3.66632	2.72418		1.45979	1.2465	1.70869	4.17383	3.11847		0.95745	1.12807	2.27793	4.1348	2.98693		25.8	418	178		5.7	1.08682		5.7	0.736417		5.7	0.696072		4.76	6.1	7.1
	1.961	161.95	263.11		1.961	1.28697		1.961	0.886694		1.961	0.425366			1.08682	0.702903	1.70466	3.13847	1.40215		0.736417	1.22082	1.27688	2.17383	2.48655		0.696072	1.75903	1.17991	2.93009	2.29314		5.7	198	176		5.3	1.28697		5.3	0.886694		5.3	0.425366		5.37	6.39	6.95
	3.42	759.88	353.01		3.42	0.693481		3.42	0.20874		3.42	0.991046			1.28697	1.95652	1.23439	3.50262	3.12187		0.886694	2.3508	2.0793	2.1709	3.10778		0.425366	2.37472	1.35199	1.24044	2.38988		5.3	395	317		3.8	0.693481		3.8	0.20874		3.8	0.991046		4.92	5.78	6.89
	1.998	155.2	165.36		1.998	0.315534		1.998	1.973		1.998	1.60529			0.693481	2.1177	0.904045	2.08897	2.71754		0.20874	1.20084	0.959738	3.46837	3.96324		0.991046	0.419203	1.50466	3.21735	3.93879		3.8	628	287		7.4	0.315534		7.4	1.973		7.4	1.60529		4.87	8.4	6.34
	13.02		334.8		13.02	1.54133		13.02	0.16146		13.02	0.349512			0.315534	0.732164	1.57787	3.92141	2.13194		1.973	1.23426	1.16648	3.54656	2.92784		1.60529	2.12202	1.82827	4.25497	3.34875		7.4	194	312		42	1.54133		42	0.16146		42	0.349512		5.2	5.73	6.8
	6.129	5.032	293.3		6.129	0.883759		6.129	1.21921		6.129	0.433488			1.54133	1.8007		1.28087	4.25884		0.16146	1.24066		2.42461	3.77279		0.349512	3.16612		2.46652	3.36049		42		372		22.7	0.883759		22.7	1.21921		22.7	0.433488		5.94		6.3
	1.25	61.49	184.8		1.25	0.680986		1.25	0.494416		1.25	0.503459			0.883759	1.49557		3.33298	1.66286		1.21921	1.54942		2.7778	2.75109		0.433488	1.96757		1.70458	2.48389		22.7	29.6	419		25	0.680986		25	0.494416		25	0.503459		5.53	5.6	5.52
	0.756	50.49	132		0.756	1.09979		0.756	0.88596		0.756	0.248413			0.680986	0.712569			2.885		0.494416	0.904972			4.08085		0.503459	0.315066			4.8376		25	143	176		6.3	1.09979		6.3	0.88596		6.3	0.248413		4.94	4.87	5.97
		22.54	384.3												1.09979	1.87601			2.79529		0.88596	2.37253			1.78509		0.248413	2.20487			2.77115		6.3	187	165											5.29	4.28	5.2
		34.65	36.58		54.4	1.67475		54.4	1.69607		54.4	2.8019				1.6693			2.16808			1.60858			2.27939			1.24758			1.4006			49	427		160	1.67475		160	1.69607		160	2.8019			5.11	5.76
		29.9			67.65	3.5833		67.65	1.42537		67.65	2.20597				1.64836			3.50082			2.17508			2.14787			4.22899			2.77585			165	118		165	3.5833		165	1.42537		165	2.20597			5.77	4.87
		9.18	149.46		175.07	1.2408		175.07	1.05505		175.07	2.48181																						65			427	1.2408		427	1.05505		427	2.48181			5.9
		48.75	34.96		346.94	1.13782		346.94	1.70869		346.94	2.27793																						27	318		418	1.13782		418	1.70869		418	2.27793			5.8	5.4
		35.1	145.35		247.5	1.70466		247.5	1.27688		247.5	1.17991																						65	76		198	1.70466		198	1.27688		198	1.17991			5.37	4.78
		51.06	145.2		161.95	1.23439		161.95	2.0793		161.95	1.35199																						78	255		395	1.23439		395	2.0793		395	1.35199			4.35	5.83
		101.85	53.9		759.88	0.904045		759.88	0.959738		759.88	1.50466																						111	165		628	0.904045		628	0.959738		628	1.50466			5.8	4.84
		21.09	36.66		155.2	1.57787		155.2	1.16648		155.2	1.82827																						105	49		194	1.57787		194	1.16648		194	1.82827			5.2	5.88
		23.94	67.27																															111	94												5.1	4.95
		27.95	122.85		5.032	1.47795		5.032	1.46455		5.032	1.36831																						42	217		29.6	1.47795		29.6	1.46455		29.6	1.36831			5.09	4.76
			36.96		61.49	0.463987		61.49	1.13509		61.49	2.23354																						65	117		143	0.463987		143	1.13509		143	2.23354			5.42	5.61
			180.4		50.49	1.31597		50.49	1.19156		50.49	2.31523																							56		187	1.31597		187	1.19156		187	2.31523				4.19
					22.54	0.417457		22.54	1.2465		22.54	1.12807																							164		49	0.417457		49	1.2465		49	1.12807				5.1
					34.65	0.702903		34.65	1.22082		34.65	1.75903																									165	0.702903		165	1.22082		165	1.75903
					29.9	1.95652		29.9	2.3508		29.9	2.37472																									65	1.95652		65	2.3508		65	2.37472
					9.18	2.1177		9.18	1.20084		9.18	0.419203																									27	2.1177		27	1.20084		27	0.419203
					48.75	0.732164		48.75	1.23426		48.75	2.12202																									65	0.732164		65	1.23426		65	2.12202
					35.1	1.8007		35.1	1.24066		35.1	3.16612																									78	1.8007		78	1.24066		78	3.16612
					51.06	1.49557		51.06	1.54942		51.06	1.96757																									111	1.49557		111	1.54942		111	1.96757
					101.85	0.712569		101.85	0.904972		101.85	0.315066																									105	0.712569		105	0.904972		105	0.315066
					21.09	1.87601		21.09	2.37253		21.09	2.20487																									111	1.87601		111	2.37253		111	2.20487
					23.94	1.6693		23.94	1.60858		23.94	1.24758																									42	1.6693		42	1.60858		42	1.24758
					27.95	1.64836		27.95	2.17508		27.95	4.22899																									65	1.64836		65	2.17508		65	4.22899
					113.98	1.14682		113.98	1.95745		113.98	3.75322																									278	1.14682		278	1.95745		278	3.75322
					173.02	2.69557		173.02	2.19105		173.02	4.97999																									422	2.69557		422	2.19105		422	4.97999
					207.36	1.34007		207.36	2.10191		207.36	3.1587																									216	1.34007		216	2.10191		216	3.1587
					138.84	2.72418		138.84	3.11847		138.84	2.98693																									178	2.72418		178	3.11847		178	2.98693
					137.28	1.40215		137.28	2.48655		137.28	2.29314																									176	1.40215		176	2.48655		176	2.29314
					263.11	3.12187		263.11	3.10778		263.11	2.38988																									317	3.12187		317	3.10778		317	2.38988
					353.01	2.71754		353.01	3.96324		353.01	3.93879																									287	2.71754		287	3.96324		287	3.93879
					165.36	2.13194		165.36	2.92784		165.36	3.34875																									312	2.13194		312	2.92784		312	3.34875
					334.8	4.25884		334.8	3.77279		334.8	3.36049																									372	4.25884		372	3.77279		372	3.36049
					293.3	1.66286		293.3	2.75109		293.3	2.48389																									419	1.66286		419	2.75109		419	2.48389
					184.8	2.885		184.8	4.08085		184.8	4.8376																									176	2.885		176	4.08085		176	4.8376
					132	2.79529		132	1.78509		132	2.77115																									165	2.79529		165	1.78509		165	2.77115
					384.3	2.16808		384.3	2.27939		384.3	1.4006																									427	2.16808		427	2.27939		427	1.4006
					36.58	3.50082		36.58	2.14787		36.58	2.77585																									118	3.50082		118	2.14787		118	2.77585
					149.46	2.39646		149.46	2.28149		149.46	3.70375																									318	2.39646		318	2.28149		318	3.70375
					34.96	3.63044		34.96	2.37456		34.96	2.36841																									76	3.63044		76	2.37456		76	2.36841
					145.35	3.21071		145.35	3.82818		145.35	2.62959																									255	3.21071		255	3.82818		255	2.62959
					145.2	3.66632		145.2	4.17383		145.2	4.1348																									165	3.66632		165	4.17383		165	4.1348
					53.9	3.13847		53.9	2.17383		53.9	2.93009																									49	3.13847		49	2.17383		49	2.93009
					36.66	3.50262		36.66	2.1709		36.66	1.24044																									94	3.50262		94	2.1709		94	1.24044
					67.27	2.08897		67.27	3.46837		67.27	3.21735																									217	2.08897		217	3.46837		217	3.21735
					122.85	3.92141		122.85	3.54656		122.85	4.25497																									117	3.92141		117	3.54656		117	4.25497
					36.96	1.28087		36.96	2.42461		36.96	2.46652																									56	1.28087		56	2.42461		56	2.46652
					180.4	3.33298		180.4	2.7778		180.4	1.70458																									164	3.33298		164	2.7778		164	1.70458
[truncated: 15 more columns]
