# Supplementary material for: BMP4 and Gremlin 1 regulate hepatic cell senescence during clinical progression of NAFLD/NASH
Source: Nat Metab. 2022 Aug 22;4(8):1007–21. doi: 10.1038/s42255-022-00620-x (PMC9398907; doi:10.1038/s42255-022-00620-x)
Supplement: Source Data Extended Data Fig. 2 — Statistical source data. [file 42255_2022_620_MOESM14_ESM.xlsx]

## Sheet: Extended data 2e,g,h,j
		Extended data 2e									Extended data 2g							Extended data 2j
		p53			p21			γH2AX			CTRL	OA 100 μM	OA 200 μM	DOX 2μM	OA 100 μM + DOX 2μM	OA 200 μM + DOX 2μM		Mitotracker
		Ctrl	DOX 2μM		Ctrl	DOX 2μM		Ctrl	DOX 2μM		1.123	1.179	1.383	0.994	1.587	2.039		Ctrl	DOX 2μM
	1	0.001484	0.056929		0.026432	0.107018		0.139313	0.443967		0.918	1.155	1.276	0.939	1.435	1.559		0.138722	0.603279
											0.959	1.25	1.451	0.915	1.415	1.895
	2	0.006262	0.031625		0.019866	0.058938		0.109826	0.3528									0.180146	0.355356
	3	0.008497	0.034598		0.040264	0.066492		0.08742	0.4415									0.18935	0.498865
	4	0.003871	0.026049		0.011363	0.102717		0.123018	0.388358									0.113279	0.648525
											Extended data 2h
	5	0.002924	0.0592		0.051249	0.111364		0.101599	0.338872			SREBP1	FASN	CD36	FABP1			0.157218	0.439678
											CTRL	0.98097	1.08746	1.19375	0.747422
	6	0.003185	0.025354		0.067388	0.111866		0.192151	0.389657			0.974381	1.10364	0.837951	0.742984			0.131015	0.281967
												1.06567	0.932746	0.989783	1.44127
	7	0.0026	0.031155		0.046101	0.112008		0.095683	0.299034			0.981734	0.893295	1.01002	1.24942			0.123529	0.393045
											1 μM	1.24163	1.71702	1.52637	0.5394
	8	0.003298	0.033632		0.032671	0.100098		0.098548	0.218825			1.15187	1.64085	1.20653	0.572296			0.155335	0.235827
												1.19611	1.51506	1.25498	0.720574
	9	0.002408	0.025612		0.027967	0.148494		0.116859	0.42625			1.26202	1.56031	1.29787	0.701322			0.177678	0.43235
											2 μM	1.37528	2.10506	1.43146	0.432088
	10	0.004241	0.039948		0.028978	0.096419		0.107571	0.334663			1.22626	2.02746	1.26978	0.411378			0.240194	0.305188
												1.19352	1.94568	1.41904	0.619304
	11	0.001176	0.060141		0.03408	0.123831		0.087013	0.224217			1.34545	2.10466	1.1992	0.667504			0.240194	0.665154
	12	0.000347	0.060887		0.054191	0.108616		0.119	0.322361									0.216175	0.498865
	13	0.001092	0.032069		0.026971	0.122076		0.117892	0.422947									0.098261	0.603279
	14	0.000517	0.063111		0.027156	0.129783		0.076916	0.229667									0.196523	0.563935
	15	0.001125	0.035238		0.031388	0.077189		0.099105	0.371304									0.251854	0.603279
	16	0.001365	0.069		0.023452	0.093299		0.108399	0.301484									0.294784	0.471655
	17	0.00034	0.02798		0.02788	0.108647		0.106634	0.406954									0.216175	0.439678
	18	0.000484	0.020375		0.047819	0.11361		0.080148	0.209571									0.294784	0.455105
	19	0.003197	0.0288		0.028135	0.144634			0.248922									0.116327	0.51882
	20	0.000382	0.025067		0.045691	0.058513												0.115293	0.720583
	21	0.000929	0.036522		0.013408	0.081417												0.164184	0.701108
	22	0.00055	0.015953		0.055851	0.134368												0.099391	0.682658
	23	0.003117	0.021154		0.015615	0.111156												0.140222	0.227553
	24	0.001069	0.026156		0.071057	0.073598												0.109919	0.540438
	25	0.002657	0.016657		0.035674	0.125856												0.086759	0.489453
	26	0.003089	0.033644		0.03456	0.081622													0.405328
	27	0.000346	0.013804		0.026898	0.135
	28	0.000682	0.039063		0.057093	0.144102
	29	0.00084	0.016687		0.070182	0.070224
	30	0.000945	0.012532		0.030847	0.114125
