# Supplementary material for: BMP4 and Gremlin 1 regulate hepatic cell senescence during clinical progression of NAFLD/NASH
Source: Nat Metab. 2022 Aug 22;4(8):1007–21. doi: 10.1038/s42255-022-00620-x (PMC9398907; doi:10.1038/s42255-022-00620-x)
Supplement: Source Data Extended Data Fig. 3 — Statistical source data. [file 42255_2022_620_MOESM15_ESM.xlsx]

## Sheet: Extended data 3a-e
	Extended data 3a									Extended data 3b					Extended data 3c						Extended data 3d				Extended data 3e
	ANKRD1	ctrl	DOX 2μM	DOX 2μM + BMP4 20	DOX 2μM + BMP4 50	BMP4 20	BMP4 50				SCR	TAZ SiRNA			pTAZ	ctrl	BMP4 20	BMP4 50			pSMAD1/5/9	Ctrl	DOX 2 μM		pTAZ	DOX 2μM	DOX 2μM + BMP4 20	DOX 2μM + BMP4 50
		1.28281	0.431556	1.1824	1.15782	3.88599	4.02001			p53	1	2.2787				1	1.693	1.955				1	2.99269			1	1.852	0.82
		1.13672	0.488984	1.12978	1.12967	3.84499	3.71396				1	1.2355				1	2.404	4.715				1	2.69355			1	1.625	1.45
		0.742467	0.352531	1.12807	1.46618	2.72125	3.1503				1	1.1257				1	2.842	3.707				1	1.86658			1	1.401	1.12
		0.923649	0.39423	1.42065	1.82972	3.59933	3.43282				1	2.56595				1	1.734	2.742				1	2.38403			1	1.457	1.231
		0.988638	0.400109								1	1.35882				1	1.856	2.099				1	1.79161			1	1.265	1.105
		0.959935	0.387676													1	2.03315	2.69031				1	2.65405			1	1.34981	1.39655
		1.0015	0.39439							p21	1	4.53802				1	1.66591	1.47443				1	1.37178			1	1.20335	1.38236
		1.05213	0.398929								1	3.03888										1	1.91776
											1	8.78863			TAZ	1	1.691	1.461							TAZ	1	1.164	1.09
											1	1.68088				1	1.482	1.969								1	1.269	1.483
	CYR61	ctrl	DOX 2μM	DOX 2μM + BMP4 20	DOX 2μM + BMP4 50	BMP4 20	BMP4 50				1	1.4902				1	1.874	2.526								1	1.248	1.176
		1.0158	0.140748	0.214113	0.32657	1.804	1.62127									1	1.826	2.496								1	1.605	1.589
		1.24893	0.162903	0.221724	0.302244	1.79426	1.32369			MDM2	1	2.21818				1	1.392	1.641								1	1.345	1.489
		0.870149	0.176479	0.382065	0.472652	1.3358	1.53241				1	2.05335				1	2.03315	2.69031								1	1.36305	1.50635
		0.905861	0.193137	0.499901	0.440099	1.70302	1.64618				1	1.86188				1	1.66591	1.47443								1	1.63531	1.5634
		0.887886	0.243462								1	1.23356
		0.868648	0.221158								1	1.50685			pTAZ/TAZ	1	1.001	1.338							pTAZ/TAZ	1	1.591	0.752
		1.144	0.24808													1	1.623	2.395								1	1.281	0.978
		1.13337	0.249752													1	1.516	1.467								1	1.122	0.952
																1	0.949	1.099								1	0.907	0.774
																1	1.334	1.279								1	0.941	0.742
	IL8	ctrl	DOX 2μM	DOX 2μM + BMP4 20	DOX 2μM + BMP4 50	BMP4 20	BMP4 50									1	1.04038	1.09418								1	1.07855	0.960284
		1.22013	6.7717	3.30264	3.02194	0.222883	0.120808									1	1.1758	1.26766								1	1.26094	1.33623
		0.937596	6.29738	3.2622	3.63113	0.227439	0.130372
		0.948224	2.87417	0.577249	0.682721	0.189393	0.169536								pYAP	1	1.101	1.048							pYAP	1	1.055	0.975
		0.921865	3.09614	0.904254	0.47115	0.131097	0.195023									1	1.11	1.354								1	1.325	1.323
		0.913345	4.80451													1	1.68	2.073								1	1.148	0.901
		1.07721	3.86318													1	1.274	1.364								1	1.018	0.887
		1.00555	3.85731													1	1.74198	1.90869								1	1.06001	0.989571
		1.01079	3.95846													1	1.41238	1.77135								1	1.17758	1.16224
																1	1.10609	1.17327								1	1.32322	1.25694
	AXL	ctrl	DOX 2μM	DOX 2μM + BMP4 20	DOX 2μM + BMP4 50	BMP4 20	BMP4 50
		0.902048	0.428906	0.537172	0.471575	1.89432	1.94766								YAP	1	1.875	1.575							YAP	1	0.801	0.782
		0.951263	0.58154	0.588013	0.59538	2.15236	1.70314									1	0.795	1.125								1	0.952	0.923
		0.978169	0.540392	0.791353	0.841538	1.91986	1.86586									1	1.11	1.22								1	0.728	0.726
		1.19139	0.552482	0.924127	0.884503	2.44102	2.40273									1	1.092	1.134								1	1.439	1.376
		1.14887	0.397163													1	1.263	1.378								1	0.98	1.122
		1.21286	0.460109													1	1.17217	1.34765								1	1.09015	1.05765
		0.766757	0.387569													1	1.03373	1.05728								1	1.22072	1.11747
		0.935964	0.456265
															pYAP/YAP	1	0.587	0.665							pYAP/YAP	1	1.318	1.246
	MYC	ctrl	DOX 2μM	DOX 2μM + BMP4 20	DOX 2μM + BMP4 50	BMP4 20	BMP4 50									1	1.396	1.203								1	1.392	1.433
		0.975075	0.221778	0.198271	0.203742	1.00127	1.00667									1	1.513	1.699								1	1.576	1.242
		0.993709	0.285712	0.20406	0.217294	0.986662	0.900505									1	0.678	0.752								1	0.94	0.944
		0.998996	0.252146	0.298847	0.348307	1.1422	1.23002									1	1.008	0.99								1	1.038	0.79
		1.03309	0.278062	0.294304	0.353722	1.08372	1.12426									1	1.20493	1.3144								1	1.08021	1.09889
		0.944116	0.206736													1	1.07	1.10971								1	1.08397	1.12481
		0.950527	0.246666
		0.955715	0.224544												p16	1	0.964	0.605							p16	1	0.4	0.426
		1.16595	0.198539													1	0.532	0.439								1	0.752	0.895
																1	0.931	1.521								1	0.341	0.432
	AMOTL2	ctrl	DOX 2μM	DOX 2μM + BMP4 20	DOX 2μM + BMP4 50	BMP4 20	BMP4 50									1	0.336	0.51								1	0.408	0.526
		0.960285	0.610969	0.607515	0.638109	1.4494	1.49631									1	0.541	0.625								1	0.416	0.294
		0.998557	0.812634	0.615189	0.675724	1.32898	1.21853									1	0.569159	0.199295								1	0.309795	0.384298
		0.972245	0.742361	1.17812	0.991941	1.28686	1.68145									1	0.496883	0.407947								1	0.42024	0.468409
		1.07263	0.59446	0.700388	0.836954	1.39393	1.32808
		1.27902	0.683327												SA-βGal	1	0.82	0.843							p53	1	1.028	0.801
		0.895094	0.733747													1	0.907	0.927								1	1.125	1.021
		0.892553	0.627508													1	1.28	1.698								1	0.994757	0.676858
		0.978633	0.803722													1	1.015	0.93								1	0.903127	0.858527
																1	1.302	1.571								1	0.884974	0.738225
	TAZ	ctrl	DOX 2μM	DOX 2μM + BMP4 20	DOX 2μM + BMP4 50	BMP4 20	BMP4 50									1	0.592512	0.626224								1	0.961	0.87
		1.18555	0.515908	0.670873	0.658068	1.3914	1.67587									1	0.670267	0.57459								1	0.968	0.715
		1.01809	0.554444	0.570354	0.732623	1.45507	1.78587
		0.842997	0.561722	0.788592	1.02845	1.36293	1.5752								pMDM2	1	1.325	1.208							SA-βGal	1	0.935	0.914
		0.982809	0.629793	0.804812	0.914095	1.48686	1.66245									1	1.229	1.45								1	0.95	0.834
		1.06737	0.614631													1	1.628	1.76								1	1.078	0.914
		1.013	0.522662													1	1.563	1.657								1	0.543	0.436
		0.929557	0.462243													1	1.38751	1.48671								1	0.938279	0.781144
		0.994947	0.57845													1	1.17309	1.14255								1	0.82023	0.921929
	LATS1	ctrl	DOX 2μM	DOX 2μM + BMP4 20	DOX 2μM + BMP4 50	BMP4 20	BMP4 50								MDM2	1	1.291	1.18							pMDM2	1	1.19	0.94
		1.01592	0.495939	0.489662	0.410379	1.1078	1.05548									1	0.894	1.395								1	1.06	0.914
		0.917307	0.629969	0.470324	0.479737	1.15202	1.1406									1	1.334	1.795								1	0.934	0.632
		1.0098	0.48247	0.529396	0.582009	1.22947	1.30387									1	1.444	2.024								1	0.839	0.54
		1.06265	0.492707	0.580008	0.408807	1.18179	1.13539									1	1.14884	0.958419								1	1.0363	1.00589
		1.0815	0.404222													1	0.507667	0.480109								1	0.828532	0.713471
		0.885792	0.370794
		0.896416	0.308269												pMDM2/MDM2	1	1.026	1.023							MDM2	1	0.929	1.057
		1.16448	0.448629													1	1.375	1.039								1	1.004	1.002
																1	1.22	0.981								1	0.753	0.73
																1	1.083	0.819								1	0.892	0.917
																1	1.20774	1.55121								1	1.12713	1.08606
																1	2.05616	1.93878								1	1.05263	0.629
															LATS1	1	1.068	1.208							pMDM2/MDM2	1	1.281	0.889
																1	1.326	1.48								1	1.056	0.912
																1	1.149	1.153								1	1.241	0.866
																1	1.92527	1.76868								1	0.94	0.589
																1	2.13243	1.64333								1	0.919414	0.926185
																1	1.92527	1.76868								1	0.776179	1.25647
																1	2.13243	1.64333
																									p21	1	1.701	1.4
															LATS2	1	0.951	1.17								1	1.874	1.809
																1	0.811	1.125								1	1.498	1.117
																1	1.219	1.631								1	1.488	1.169
																1	1.087	1.298								1	1.5993	1.73104
																1	1.732	3.237								1	1.2164	1.14002
															pSMAD1/5/9	1	3.32	4.36							LATS1	1	0.941	0.776
																1	2.58342	3.40998								1	1.12	1.103
																1	2.16495	2.62724								1	1.032	0.844
																1	2.48795	3.73808								1	0.788	0.784
																										1	0.905346	1.04822
																										1	0.712697	1.14552
																									LATS2	1	0.973	0.848
																										1	1.07	0.984
																										1	0.996	0.875
																										1	1.066	1.138
																										1	0.636	0.764
																									pSMAD1/5/9	1	2.51494	3.72739
																										1	2.62482	2.87296
																										1	2.59871	2.09306
																										1	2.17395	2.71988
