# Supplementary material for: BMP4 and Gremlin 1 regulate hepatic cell senescence during clinical progression of NAFLD/NASH
Source: Nat Metab. 2022 Aug 22;4(8):1007–21. doi: 10.1038/s42255-022-00620-x (PMC9398907; doi:10.1038/s42255-022-00620-x)
Supplement: Source Data Extended Data Fig. 4 — Statistical source data. [file 42255_2022_620_MOESM17_ESM.xlsx]

## Sheet: Extended data 4a-c
	Extended data 4a										Extended data 4b							Extended data 4c
	Preadipocytes												GREM1 200ng/ml (vs Ctrl)						ANKRD1	ctrl	DOX 2μM	GREM 300	DOX 1 μM	DOX 1 μM + GR300	DOX 2μM + GR300
	Non Senescent cells			Initial cell density (OD)								pMDM2	0.836045	0.886862	0.653299	0.685213				0.916405	0.470974	0.232822	0.531206	0.301618	0.390799
		Before treatment	replicate 1	0.5032								MDM2	1.13886	1.22099	0.966696	0.928615				0.901473	0.49276	0.215206	0.518684	0.30966	0.462555
			replicate 2	0.5305								pMDM2/MDM2	0.734104	0.726348	0.675806	0.737886				1.1122	0.493038	0.250918	0.42514	0.351182	0.402308
			replicate 3	0.5062								p16	3.21775	1.91766	1.72743	2.98057				1.08837	0.542308	0.273062	0.441943	0.32066
			replicate 4	0.5053								SA-β-Gal	1.77066	0.66769	1.30775	1.17614				1.28281	0.431556
			replicate 5	0.4962								LATS1	0.773114	0.970264	0.795033	0.772155				1.13672	0.488984
					Cell Density (OD)							pTAZ	0.753811	0.684111	0.316193	0.729002				0.742467	0.352531
			Post-treatment	BMP4 (ng/mL)	replicate 1	replicate 2	replicate 3	replicate 4	replicate 5			TAZ	0.753865	0.820758	0.467081	0.944002				0.923649	0.39423
				0	1.2925	1.3861	1.3038	1.2098	1.1246			pTAZ/TAZ	0.999929	0.833511	0.676956	0.772246
				1	1.6021	1.5738	1.46	1.4068	1.4173			pSMAD1/5/9	0.221913	0.28339	0.46	0.450317			CYR61	0.932985	0.211422	0.283839	0.25534	0.229915	0.201401
				10	1.2691	1.2268	1.2723	1.1395	1.0811			pYAP	0.73821	0.87885	0.492687					1.01389	0.229756	0.324642	0.257622	0.204199	0.195083
				100	1.3399	1.2848	1.0861	1.1998	1.1531			YAP	0.639686	0.795503	0.439393					1.01133	0.157949	0.333287	0.203344	0.196494	0.172763
				500	1.0359	0.9141	1.0422	1.1045	0.6697			pYAP/YAP	1.15402	1.10477	1.12129					1.0453	0.208901	0.365801	0.231218	0.188844	0.206015
				5000	1.2885	1.1567	1.1117	1.1386	1.1344											1.0158	0.140748
																				1.24893	0.162903
	Senescent cells												DOX 1µM + GREM1 200ng/ml (vs DOX 1µM)							0.870149	0.176479
				Initial cell density (OD)								pMDM2	0.754978	0.620026	0.947941	0.739394				0.905861	0.193137
		Before treatment	replicate 1	0.5942								MDM2	1.25091	1.13928	1.19817	1.11559
			replicate 2	0.5766								pMDM2/MDM2	0.603543	0.544226	0.791158	0.662783			IL8	0.72928	2.51353	0.537694	1.15043	2.15001	5.14307
			replicate 3	0.6634								p53	2.31148	1.70058	1.18686	1.2216				0.594179	2.79548	0.681352	0.982738	2.14461	6.69307
			replicate 4	0.5541								p16	3.27428	3.60642	5.56276	6.66756				1.68434	2.92259	1.6068	2.21223	4.38241	6.67769
			replicate 5	0.6579								SA-β-Gal	1.31006	1.33942	0.949491	1.25441				1.37012	4.25611	1.52269	2.14439	4.2997	4.18016
					Cell Density (OD)							p21	1.68084	1.92262	1.87594	1.23505				1.22013	6.7717
			Post-treatment	BMP4 (ng/mL)	replicate 1	replicate 2	replicate 3	replicate 4	replicate 5			LATS1	1.21536	0.853714	0.758934	1.3477				0.937596	6.29738
				0	0.604	0.5793	0.4673	0.5168	0.4304			pTAZ	0.622309	0.562274	0.470196	0.630319				0.948224	2.87417
				1	0.6762	0.6008	0.5844	0.5795	0.5588			TAZ	0.702469	0.587067	0.611517	0.555831				0.921865	3.09614
				10	0.5592	0.5466	0.5743	0.4883	0.4556			pTAZ/TAZ	0.885889	0.957768	0.768901	1.13401
				100	0.6561	0.623	0.5485	0.557	0.5617			pSMAD1/5/9	0.56727	0.649388	0.361768	0.468382			MYC	0.944116	0.206736	0.679668	0.257287	0.300463	0.235019
				500	0.5785	0.534	0.5183	0.4882	0.4858			pYAP	0.845215	0.811059	0.86574					0.950527	0.246666	0.71461	0.271061	0.298066	0.23759
				5000	0.6324	0.6077	0.5979	0.6116	0.5934			YAP	0.944447	0.83237	1.00541					0.955715	0.224544	0.793327	0.28035	0.338283	0.248896
												pYAP/YAP	0.894931	0.974398	0.861085					1.16595	0.198539	0.79629	0.253215	0.298112	0.25148
																				0.975075	0.221778
	HUVECs																			0.993709	0.285712
	Non Senescent cells			Initial cell density (OD)									DOX 2µM + GREM1 200ng/ml (vs DOX 2µM)							0.998996	0.252146
		Before treatment	replicate 1	0.4301								pMDM2	0.707488	0.651202	1.02879	0.802203				1.03309	0.278062
			replicate 2	0.4436								MDM2	1.04912	0.948679	1.1198	0.949769
			replicate 3	0.4335								pMDM2/MDM2	0.674365	0.68643	0.918719	0.844629			AMOTL2	1.27902	0.683327	0.864385	0.663261	0.701068	0.785848
			replicate 4	0.4193								p53	6.75421	4.70167	5.2718	4.7527				0.895094	0.733747	0.759662	0.718469	0.696507	0.751507
			replicate 5	0.4168								p16	1.72297	2.39135	1.24968	2.18696				0.892553	0.627508	0.769554	0.566187	0.667786	0.654723
					Cell Density (OD)							SA-β-Gal	1.5244	1.17554	1.52524	1.31476				0.978633	0.803722	0.906855	0.574238	0.806201	0.722217
			Post-treatment	BMP4 (ng/mL)	replicate 1	replicate 2	replicate 3	replicate 4	replicate 5			p21	1.77761	1.09031	1.04309	0.749801				0.960285	0.610969
				0	0.7446	0.6867	0.688	0.6369	0.5816			LATS1	0.922324	0.753553	0.865374	0.868268				0.998557	0.812634
				1	0.8079	0.8226	0.7695	0.7855	0.7822			pTAZ	0.357147	0.403494	0.236636	0.651282				0.972245	0.742361
				10	0.7793	0.6912	0.7144	0.6825	0.7097			TAZ	0.574756	0.635157	0.879807	0.757451				1.07263	0.59446
				100	0.8057	0.825	0.7408	0.7388	0.7548			pTAZ/TAZ	0.621388	0.635267	0.268964	0.859834
				500	0.726	0.6887	0.6884	0.6373	0.5928			pSMAD1/5/9	0.372396	0.425748	0.417492	0.452467			LATS1	1.0815	0.404222	0.604735	0.359906	0.368529	0.323421
				5000	0.7785	0.799	0.7464	0.7121	0.7386			pYAP	0.893648	0.63418	0.618462					0.885792	0.370794	0.71527	0.294734	0.288493	0.374062
												YAP	0.928127	0.613922	0.742268					0.896416	0.308269	0.702373	0.303345	0.270309	0.415211
	Senescent cells											pYAP/YAP	0.962851	1.033	0.833205					1.16448	0.448629	0.627456	0.352927	0.389624	0.481735
				Initial cell density (OD)																1.01592	0.495939
		Before treatment	replicate 1	0.9692																0.917307	0.629969
			replicate 2	0.9763																1.0098	0.48247
			replicate 3	0.9881																1.06265	0.492707
			replicate 4	0.8356
			replicate 5	0.9318															TAZ	1.06737	0.614631	0.617662	0.62031	0.536878	0.499742
					Cell Density (OD)															1.013	0.522662	0.56267	0.597789	0.454176	0.424628
			Post-treatment	BMP4 (ng/mL)	replicate 1	replicate 2	replicate 3	replicate 4	replicate 5											0.929557	0.462243	0.561169	0.56417	0.388227	0.342379
				0	1.0467	1.0399	1.2358	0.9819	1.1057											0.994947	0.57845	0.504626	0.525771	0.438084	0.41983
				1	1.1321	0.8403	0.9797	1.0483	0.9768											1.18555	0.515908
				10	0.9743	0.8363	0.9358	0.8605	0.8897											1.01809	0.554444
				100	0.891	1.0075	0.9302	1.041	1.0765											0.842997	0.561722
				500	0.9666	0.8833	0.8647	0.8861	0.7436											0.982809	0.629793
				5000	1.1346	0.938	1.0357	1.0289	0.7413
	Astrocytes
	Non Senescent cells			Initial cell density (OD)
		Before treatment	replicate 1	0.6214
			replicate 2	0.5638
			replicate 3	0.6235
			replicate 4	0.576
			replicate 5	0.5849
					Cell Density (OD)
			Post-treatment	BMP4 (ng/mL)	replicate 1	replicate 2	replicate 3	replicate 4	replicate 5
				0	0.5371	0.5884	0.6384	0.616	0.5913
				1	0.6608	0.6638	0.7627	0.6613	0.637
				10	0.6484	0.6625	0.7107	0.7146	0.6724
				100	0.6872	0.6353	0.7051	0.6382	0.7029
				500	0.6605	0.6272	0.6722	0.6127	0.6324
				5000	0.5808	0.5731	0.6538	0.5875	0.5481
	Senescent cells
				Initial cell density (OD)
		Before treatment	replicate 1	0.5016
			replicate 2	0.4928
			replicate 3	0.4601
			replicate 4	0.4777
			replicate 5	0.4326
					Cell Density (OD)
			Post-treatment	BMP4 (ng/mL)	replicate 1	replicate 2	replicate 3	replicate 4	replicate 5
				0	0.5371	0.5884	0.6384	0.616	0.5345
				1	0.4531	0.4581	0.4518	0.4294	0.5519
				10	0.4224	0.4475	0.4459	0.4239	0.5515
				100	0.469	0.4282	0.5188	0.4583	0.4198
				500	0.4974	0.4714	0.4709	0.4359	0.5355
				5000	0.4511	0.5357	0.4741	0.4492	0.5979
