# Supplementary material for: BMP4 and Gremlin 1 regulate hepatic cell senescence during clinical progression of NAFLD/NASH
Source: Nat Metab. 2022 Aug 22;4(8):1007–21. doi: 10.1038/s42255-022-00620-x (PMC9398907; doi:10.1038/s42255-022-00620-x)
Supplement: Source Data Extended Data Fig. 5 — Statistical source data. [file 42255_2022_620_MOESM18_ESM.xlsx]

## Sheet: Extended data 5c-d
	Extended data 5c								Extended data 5d
		ORO Staining								COL1A1 Staining
		Ctrl	Cocktail	Cocktail + BMP4 20ng/ml	Cocktail + BMP4 100 ng/ml	Cocktail + BMP4 200 ng/ml	Cocktail + Grem 300 ng/ml			Ctrl	Cocktail	Cocktail + BMP4 20ng/ml	Cocktail + BMP4 100 ng/ml	Cocktail + BMP4 200 ng/ml	Cocktail + Grem 300 ng/ml
	1	0.007818	108.359	109.349	34.1484	4.94045	2.30235		1	0.413827	6.10151	2.88475	0.272561	0.500868	8.94128
	2	0	87.104	29.869	23.0004	3.20462	7.86105		2	0.017802	7.24799	3.58423	2.85008	0.580065	2.75241
	3	0.45084	105.063	44.1844	6.21541	59.2854	15.9977		3	0.723395	5.90462	4.44716	1.21943	0	5.59964
	4	0	119.155	122.68	59.9912	0	4.88952		4	1.74019	1.29055	2.35875	3.01634	1.44619	13.6678
	5	0	110.276	70.3845	9.61385	83.7524	0		5	0.246791	18.3931	9.26561	5.75485	0	3.19139
	6	0	198.309	48.6566	38.3482	94.8567	3.99677		6	0.834437	1.58114	1.35548	1.91562	0.540973	14.712
	7	0	64.2259	41.7821	37.5956	51.0053	29.0499		7	0.846651	0.789158	1.27195	0.285458	1.57499	2.27694
	8	5.54718	97.3975	160.018	29.324	60.8213	62.9908		8	0.598479	2.91527	1.13113	3.612	3.6196	1.74659
	9	0	91.1368	0	37.4434	0	126.356		9	0	2.73196	5.84627	1.27397	0.251361	1.50817
	10	0	222.051	12.3399	49.4488	0	132.873		10	1.95302	1.27833	4.68755	0	2.61029	3.92567
	11	0.034978	29.9942	139.274	80.9204	45.1698	134.683		11	0.244379	5.54021	1.1415	4.58251	3.70034	1.38505
	12	8.89281	61.2186	107.423	36.9234	9.07099	118.034		12	1.28111	2.55911	0.269316	0.09122	5.04967	2.39936
	13	0.300179	44.2237	44.8774	5.06095	131.213	143.832		13	1.92988	4.33696	3.0298	4.30429	2.85844	4.54668
	14	0.256335	46.8924	8.43391	36.6492	56.7078	77.958		14	1.54245	2.80655	0.685531	4.66207	3.73583	2.68563
	15	0.915605	53.9731	6.44407	25.0195	50.722	71.3435		15	4.49242	2.07456	5.79702	2.95076	0.83401	3.3765
	16	2.52278	0	3.00179	88.1681	30.6845	71.5444		16	0.959567	1.79386	1.29466	1.33789	1.67423	1.65898
	17	0.035066	48.942	20.8104	17.8302	45.3076	84.1471		17	2.56779	16.7047	9.19983	1.50817	1.68466	3.10696
	18	0.036405	42.0735	80.6282	26.8299	12.1852	133.662		18	1.08762	5.76134	0.477268	0.0213	2.57074	5.49706
	19	0	136.589	51.7704	23.3145	18.9882	123.571		19	1.55253	3.58257	0.974176	3.35863	2.07981	1.70984
	20		178.367		36.5637	4.99246	106.065		20	1.42379	7.77338	1.58446	1.7232	2.32339	2.64812
	21		71.2327		89.9054	14.876	149.311		21	0.722664	8.991	4.19182	1.17169	0.878916	2.391
	22		57.4752		70.3775	9.82244			22	0.756276	2.13899	0.496108	2.21084	2.84397	8.67031
	23		20.83			14.1812			23	0.555464	4.80865	6.09068	1.24865	2.26934	2.25552
						1.32729			24	1.22064		2.00247	0.817682	0.107726	2.58688
									25	0.739701		1.87406	2.42384	0.405785	2.98668
									26	1.3725		3.62215	0.374959	0.946549	5.3656
									27	0.542073		3.25036		1.38339
									28	0.211031		1.82237		0
									29	0.519395		3.12238		1.44741
									30	0.550548		6.96078		2.50588
									31	1.20761				6.03999
