# Supplementary material for: BMP4 and Gremlin 1 regulate hepatic cell senescence during clinical progression of NAFLD/NASH
Source: Nat Metab. 2022 Aug 22;4(8):1007–21. doi: 10.1038/s42255-022-00620-x (PMC9398907; doi:10.1038/s42255-022-00620-x)
Supplement: Source Data Extended Data Fig. 6 — Statistical source data. [file 42255_2022_620_MOESM19_ESM.xlsx]

## Sheet: Extended data 6a-f
	Extended data 6a		CM					SM									Extended data 6d
		CCL2	1.01809	0.894695	0.981042	1.11906		1.12256	1.0244	0.751505	0.79232
		IL8	1.26971	1.02429	0.885365	0.868457		2.71732	2.38235	2.052	1.60782							Ctrl	TNFα0.2 ng/ml	TNFα0.4 ng/ml	TNFα0.2 ng/ml + BMP4 20	TNFα0.4 ng/ml + BMP4 20
		IL6	0.895516	0.877019	1.03714	1.22766		2.43595	3.21899	1.81613	2.22061						CCL2	0.804723	14.2823	38.2851	7.23584	23.0585
		IL-1β	0.658744	0.937467	1.26107	1.28407		14.7721	14.9359	8.36733	5.32404							1.07781	14.2653	36.5686	7.19322	19.3291
																		1.13848	13.5649	39.4069	8.04657	19.5403
																	IL6	0.944894	3.93657	6.10554	3.47603	6.55549
																		1.09601	4.0363	7.61755	3.70703	5.56247
																		0.959178	3.99401	10.1508	3.37695	4.80808
	Extended data 6b		Ctrl							BMP4 25ng/ml							IL-1β	1.07909	5.56718	9.72357	4.51264	5.73682
		CCL2	0.804723	1.07781	1.13848	0.948089	0.981718	1.08805		0.56812	0.618281	0.595332	0.474325	0.616674	0.562899			0.941007	5.97861	9.26228	2.84628	4.56786
		IL6	0.944894	1.09601	0.959178	1.03507	1.03859	0.936455		0.657887	0.709727	0.607998	0.645313	0.55991	0.634054			0.981077	4.55225	10.1317	2.44379	5.45552
		IL-1β	1.03109	1.16211	1.05609	0.972007	0.971077	0.837202		0.382936	0.358445	0.443851	0.460528	0.474499	0.530642
																	Extended data 6e
																		Ctrl	Etoposide 1uM	Etoposide 2uM	Etoposide 1uM + BMP4 25	Etoposide 2uM + BMP4 25
																	CCL2	1.1709	1.28279	1.66076	0.466248	0.78803
	Extended data 6c	IL-1beta ELISA																1.19159	1.19477	1.70106	0.354066	0.783301
		Ctrl	BMP4 25ng/ml	TNFα 0.4 nM	TNFα 0.4 nM + BMP4 25ng/ml													0.762637	1.32363	1.82348	0.474659	0.699288
		3.15278	1.19444	7.05556	4.27778													0.9398	1.4044	1.77487	0.503347	0.635214
		1.5	3.83333	6.02778	4.94444
		2.73611	1.5	6.58333	4.41667												IL6	0.823942	1.05223	2.66703	0.569419	1.55855
																		0.966256	1.07937	2.92598	0.681158	1.80334
																		1.16791	1.3719	2.21476	0.534783	1.05004
																		1.07548	1.49931	2.47126	0.768634	1.18584
																	IL-1β	0.849717	3.16608	14.0947	2.02518	8.98527
																		1.01213	3.18333	12.233	1.88609	8.63828
																		1.08533	4.33055	10.969	2.40926	9.05923
																		1.07134	4.25223	11.3697	2.9279	6.72072
																	Extended data 6f
																		Ctrl	DOX 25nM	DOX 50nM	DOX 25nM + BMP4 25	DOX 50nM + BMP4 25
																	CCL2	0.882525	1.10305	1.22693	0.632274	0.618822
																		0.954787	1.05675	1.07996	0.575993	0.575612
																		1.05063	1.18631	0.748638	0.663939	0.508618
																		1.12958	1.14029	1.14901	0.624093	0.47878
																	IL6	0.869871	2.35364	3.01734	1.71372	1.8116
																		1.05644	2.24612	2.84276	1.5768	1.60804
																		1.02245	2.38514	2.13923	1.54157	1.33888
																		1.06429	2.8223	1.99002	1.42186	1.07607
																	IL-1β	1.73134	33.9354	32.0489	18.3627	22.6557
																		1.22851	30.8962	29.792	27.2089	17.6484
																		0.760942	25.3819	22.6207	11.6158	7.41396
																		0.617855	18.1442	22.2108	9.41046	8.583
