# Supplementary material for: BMP4 and Gremlin 1 regulate hepatic cell senescence during clinical progression of NAFLD/NASH
Source: Nat Metab. 2022 Aug 22;4(8):1007–21. doi: 10.1038/s42255-022-00620-x (PMC9398907; doi:10.1038/s42255-022-00620-x)
Supplement: Source Data Extended Data Fig. 7 — Statistical source data. [file 42255_2022_620_MOESM20_ESM.xlsx]

## Sheet: Extended data 7d
		Extended data 7d
				Ctrl	BMP4 20 ng/ml	BMP4 200 ng/ml	BMP4 20 + G200	BMP4 200 + G200	Grem 200 ng/ml
				1.02697	18.1012	22.1271	0.76963	16.5185	0.0467543
				0.967583	18.3295	21.641	0.810301	16.7103	0.0546125
				0.914656	18.5028	20.5885	0.527043	15.9961	0.052234
				1.10027	18.1242	19.6481	0.457364	16.2087	0.052414
